# Supplementary material for: Genome-wide methylome profiling of cell-free DNA enables prognostication of patients with castration-resistant prostate cancer
Source: Br J Cancer. 2026 Apr 10;135(1):127–38. doi: 10.1038/s41416-026-03432-y (PMC13269899; doi:10.1038/s41416-026-03432-y)
Supplement: Supplementary file 9 — Supplementary Table 1 [file 41416_2026_3432_MOESM9_ESM.xlsx]

## Sheet: Sheet1
Table S1: Cohort 3 clinical information
	LPC	mCRPC
	(n=30)	(n=85)
Age (years):
<50	1 (3.3)	1 (1.2)
50-59	10 (33.3)	2 (2.4)
60-69	16 (53.3)	26 (30.6)
70-79	3 (10.0)	32 (37.6)
>=80	-	24 (28.2
Serum PSA level (ng/mL): median (range)	7.4 (2.5-18.0)	53.2 (2.6-3117.0)
Plasma cfDNA concentration ng/mL): median (range)	NA	30.9 (8.4-3870.7)
Metastatic tumor burden at sample collection: n (%)
M0	30 (100)	-
M1 - Bone only	-	61 (71.8)
M1 - Lung	-	5 (5.9)
M1 - Liver	-	7 (8.2)
M1 - Lung & liver	-	2 (2.4)
M1 - Unknown	-	9 (10.6)
mCRPC follow-up available
Yes, n (%)	-	72 (84.7)
No, n (%)	-	13 (15.3)
PSA progression, 1st-line mCRPC treatment
Yes, n (%)	-	54 (75.0)
PSA progression-free survival (months), median (range)	-	3.1 (0.4-15.5)
No, n (%)	-	18 (25.0)
Available follow-up time (months), median (range)	-	11.5 (1.4-19.3)
Dead
Yes, n (%)	-	42 (58.3)
Overall survival (months), median (range)	-	8.5 (0.4-24.6)
No, n (%)	-	30 (41.7)
Available follow-up time (months), median (range)	-	12.2 (4.1-27.5)
