# Supplementary material for: Genome-wide methylome profiling of cell-free DNA enables prognostication of patients with castration-resistant prostate cancer
Source: Br J Cancer. 2026 Apr 10;135(1):127–38. doi: 10.1038/s41416-026-03432-y (PMC13269899; doi:10.1038/s41416-026-03432-y)
Supplement: Supplementary file 10 — Supplementary Table 2 [file 41416_2026_3432_MOESM10_ESM.xlsx]

## Sheet: Sheet1
Table S2: Marmal-aid samples
Marmal-aid_SampleID	Marmal-aid annotation
GSM937263	Healthy prostate
GSM937265	Healthy prostate
GSM937267	Healthy prostate
GSM937269	Healthy prostate
TCGA.CH.5761.11A.01D.1578.05	Healthy prostate
TCGA.CH.5762.11A.01D.1578.05	Healthy prostate
TCGA.CH.5763.11A.01D.1578.05	Healthy prostate
TCGA.CH.5764.11A.01D.1578.05	Healthy prostate
TCGA.CH.5765.11A.01D.1578.05	Healthy prostate
TCGA.CH.5766.11A.01D.1578.05	Healthy prostate
TCGA.CH.5767.11B.01D.1787.05	Healthy prostate
TCGA.CH.5768.11A.01D.1578.05	Healthy prostate
TCGA.CH.5771.11A.01D.1578.05	Healthy prostate
TCGA.CH.5772.11A.01D.1578.05	Healthy prostate
TCGA.EJ.7123.11A.01D.1963.05	Healthy prostate
TCGA.EJ.7125.11A.01D.1963.05	Healthy prostate
TCGA.EJ.7317.11A.01D.2116.05	Healthy prostate
TCGA.EJ.7327.11A.01D.2116.05	Healthy prostate
TCGA.EJ.7328.11A.01D.2116.05	Healthy prostate
TCGA.EJ.7331.11A.01D.2116.05	Healthy prostate
TCGA.EJ.7781.11A.01D.2116.05	Healthy prostate
TCGA.EJ.7782.11A.01D.2116.05	Healthy prostate
TCGA.EJ.7784.11A.01D.2116.05	Healthy prostate
TCGA.EJ.7785.11A.01D.2116.05	Healthy prostate
TCGA.EJ.7786.11A.01D.2116.05	Healthy prostate
TCGA.EJ.7789.11A.01D.2116.05	Healthy prostate
TCGA.EJ.7792.11A.01D.2116.05	Healthy prostate
TCGA.EJ.7794.11A.01D.2116.05	Healthy prostate
TCGA.G9.6332.11A.01D.1787.05	Healthy prostate
TCGA.G9.6333.11A.01D.1963.05	Healthy prostate
TCGA.G9.6342.11A.02D.1963.05	Healthy prostate
TCGA.G9.6348.11A.01D.1787.05	Healthy prostate
TCGA.G9.6351.11A.01D.1963.05	Healthy prostate
TCGA.G9.6353.11A.02D.1963.05	Healthy prostate
TCGA.G9.6356.11A.01D.1787.05	Healthy prostate
TCGA.G9.6363.11A.01D.1787.05	Healthy prostate
TCGA.G9.6364.11A.01D.1787.05	Healthy prostate
TCGA.G9.6365.11A.01D.1787.05	Healthy prostate
TCGA.G9.6367.11A.01D.1787.05	Healthy prostate
TCGA.G9.6373.11A.01D.1787.05	Healthy prostate
TCGA.G9.6384.11A.01D.1787.05	Healthy prostate
TCGA.G9.6385.11A.01D.1787.05	Healthy prostate
TCGA.G9.6494.11A.01D.1787.05	Healthy prostate
TCGA.G9.6496.11A.01D.1787.05	Healthy prostate
TCGA.G9.6499.11A.02D.1963.05	Healthy prostate
TCGA.HC.7211.11A.01D.2116.05	Healthy prostate
TCGA.HC.7737.11A.02D.2116.05	Healthy prostate
TCGA.HC.7742.11A.01D.2116.05	Healthy prostate
TCGA.HC.7745.11A.01D.2116.05	Healthy prostate
TCGA.HC.7752.11A.01D.2116.05	Healthy prostate
TCGA.HC.7819.11A.01D.2116.05	Healthy prostate
TCGA.HC.7820.11A.01D.2116.05	Healthy prostate
GSM937258	Prostate Tumor
GSM937264	Prostate Tumor
GSM937259	Prostate Tumor
GSM937260	Prostate Tumor
TCGA.CH.5738.01A.11D.1578.05	Prostate Tumor
TCGA.CH.5739.01A.11D.1578.05	Prostate Tumor
TCGA.CH.5740.01A.11D.1578.05	Prostate Tumor
TCGA.CH.5741.01A.11D.1578.05	Prostate Tumor
TCGA.CH.5743.01A.21D.1578.05	Prostate Tumor
TCGA.CH.5744.01A.11D.1578.05	Prostate Tumor
TCGA.CH.5745.01A.11D.1578.05	Prostate Tumor
TCGA.CH.5746.01A.11D.1578.05	Prostate Tumor
TCGA.CH.5748.01A.11D.1578.05	Prostate Tumor
TCGA.CH.5750.01A.11D.1578.05	Prostate Tumor
TCGA.CH.5751.01A.11D.1578.05	Prostate Tumor
TCGA.CH.5752.01A.11D.1578.05	Prostate Tumor
TCGA.CH.5753.01A.11D.1578.05	Prostate Tumor
TCGA.CH.5754.01A.11D.1578.05	Prostate Tumor
TCGA.CH.5761.01A.11D.1578.05	Prostate Tumor
TCGA.CH.5762.01A.11D.1578.05	Prostate Tumor
TCGA.CH.5763.01A.11D.1578.05	Prostate Tumor
TCGA.CH.5764.01A.21D.1578.05	Prostate Tumor
TCGA.CH.5765.01A.11D.1578.05	Prostate Tumor
TCGA.CH.5766.01A.11D.1578.05	Prostate Tumor
TCGA.CH.5767.01A.11D.1787.05	Prostate Tumor
TCGA.CH.5768.01A.11D.1578.05	Prostate Tumor
TCGA.CH.5769.01A.11D.1578.05	Prostate Tumor
TCGA.CH.5771.01A.21D.1578.05	Prostate Tumor
TCGA.CH.5772.01A.11D.1578.05	Prostate Tumor
TCGA.CH.5788.01A.11D.1578.05	Prostate Tumor
TCGA.CH.5789.01A.11D.1578.05	Prostate Tumor
TCGA.CH.5790.01A.11D.1578.05	Prostate Tumor
TCGA.CH.5791.01A.11D.1578.05	Prostate Tumor
TCGA.CH.5792.01A.11D.1578.05	Prostate Tumor
TCGA.CH.5794.01A.11D.1578.05	Prostate Tumor
TCGA.EJ.5494.01A.01D.1578.05	Prostate Tumor
TCGA.EJ.5495.01A.01D.1578.05	Prostate Tumor
TCGA.EJ.5496.01A.01D.1578.05	Prostate Tumor
TCGA.EJ.5497.01A.02D.1578.05	Prostate Tumor
TCGA.EJ.5498.01A.01D.1578.05	Prostate Tumor
TCGA.EJ.5499.01A.01D.1578.05	Prostate Tumor
TCGA.EJ.5501.01A.01D.1578.05	Prostate Tumor
TCGA.EJ.5502.01A.01D.1578.05	Prostate Tumor
TCGA.EJ.5503.01A.01D.1578.05	Prostate Tumor
TCGA.EJ.5504.01A.01D.1578.05	Prostate Tumor
TCGA.EJ.5505.01A.01D.1578.05	Prostate Tumor
TCGA.EJ.5506.01A.01D.1578.05	Prostate Tumor
TCGA.EJ.5507.01A.01D.1578.05	Prostate Tumor
TCGA.EJ.5508.01A.02D.1578.05	Prostate Tumor
TCGA.EJ.5509.01A.01D.1578.05	Prostate Tumor
TCGA.EJ.5510.01A.01D.1578.05	Prostate Tumor
TCGA.EJ.5511.01A.01D.1578.05	Prostate Tumor
TCGA.EJ.5512.01A.01D.1578.05	Prostate Tumor
TCGA.EJ.5514.01A.01D.1578.05	Prostate Tumor
TCGA.EJ.5515.01A.01D.1578.05	Prostate Tumor
TCGA.EJ.5516.01A.01D.1578.05	Prostate Tumor
TCGA.EJ.5517.01A.01D.1578.05	Prostate Tumor
TCGA.EJ.5518.01A.01D.1578.05	Prostate Tumor
TCGA.EJ.5519.01A.01D.1578.05	Prostate Tumor
TCGA.EJ.5521.01A.01D.1578.05	Prostate Tumor
TCGA.EJ.5522.01A.01D.1578.05	Prostate Tumor
TCGA.EJ.5524.01A.01D.1578.05	Prostate Tumor
TCGA.EJ.5525.01A.01D.1578.05	Prostate Tumor
TCGA.EJ.5526.01A.01D.1578.05	Prostate Tumor
TCGA.EJ.5527.01A.01D.1578.05	Prostate Tumor
TCGA.EJ.5530.01A.01D.1578.05	Prostate Tumor
TCGA.EJ.5531.01A.01D.1578.05	Prostate Tumor
TCGA.EJ.5532.01A.01D.1578.05	Prostate Tumor
TCGA.EJ.5542.01A.01D.1578.05	Prostate Tumor
TCGA.EJ.7115.01A.11D.2116.05	Prostate Tumor
TCGA.EJ.7123.01A.11D.1963.05	Prostate Tumor
TCGA.EJ.7125.01A.11D.1963.05	Prostate Tumor
TCGA.EJ.7314.01A.31D.2116.05	Prostate Tumor
TCGA.EJ.7315.01A.31D.2116.05	Prostate Tumor
TCGA.EJ.7317.01A.31D.2116.05	Prostate Tumor
TCGA.EJ.7321.01A.31D.2261.05	Prostate Tumor
TCGA.EJ.7327.01A.11D.2116.05	Prostate Tumor
TCGA.EJ.7328.01A.31D.2116.05	Prostate Tumor
TCGA.EJ.7330.01A.11D.2116.05	Prostate Tumor
TCGA.EJ.7331.01A.11D.2116.05	Prostate Tumor
TCGA.EJ.7781.01A.11D.2116.05	Prostate Tumor
TCGA.EJ.7782.01A.11D.2116.05	Prostate Tumor
TCGA.EJ.7783.01A.11D.2116.05	Prostate Tumor
TCGA.EJ.7784.01A.11D.2116.05	Prostate Tumor
TCGA.EJ.7785.01A.11D.2116.05	Prostate Tumor
TCGA.EJ.7786.01A.11D.2116.05	Prostate Tumor
TCGA.EJ.7788.01A.11D.2116.05	Prostate Tumor
TCGA.EJ.7789.01A.11D.2116.05	Prostate Tumor
TCGA.EJ.7791.01A.11D.2116.05	Prostate Tumor
TCGA.EJ.7792.01A.11D.2116.05	Prostate Tumor
TCGA.EJ.7793.01A.31D.2261.05	Prostate Tumor
TCGA.EJ.7794.01A.11D.2116.05	Prostate Tumor
TCGA.EJ.7797.01A.11D.2261.05	Prostate Tumor
TCGA.FC.7708.01A.11D.2116.05	Prostate Tumor
TCGA.G9.6329.01A.13D.1963.05	Prostate Tumor
TCGA.G9.6332.01A.11D.1787.05	Prostate Tumor
TCGA.G9.6333.01A.12D.1963.05	Prostate Tumor
TCGA.G9.6336.01A.11D.1787.05	Prostate Tumor
TCGA.G9.6338.01A.12D.1963.05	Prostate Tumor
TCGA.G9.6342.01A.11D.1963.05	Prostate Tumor
TCGA.G9.6343.01A.21D.1963.05	Prostate Tumor
TCGA.G9.6348.01A.11D.1787.05	Prostate Tumor
TCGA.G9.6351.01A.21D.1963.05	Prostate Tumor
TCGA.G9.6353.01A.11D.1963.05	Prostate Tumor
TCGA.G9.6356.01A.11D.1787.05	Prostate Tumor
TCGA.G9.6361.01A.21D.1963.05	Prostate Tumor
TCGA.G9.6363.01A.21D.1787.05	Prostate Tumor
TCGA.G9.6364.01A.21D.1787.05	Prostate Tumor
TCGA.G9.6365.01A.11D.1787.05	Prostate Tumor
TCGA.G9.6366.01A.11D.2116.05	Prostate Tumor
TCGA.G9.6367.01A.11D.1787.05	Prostate Tumor
TCGA.G9.6369.01A.21D.1963.05	Prostate Tumor
TCGA.G9.6370.01A.11D.1787.05	Prostate Tumor
TCGA.G9.6371.01A.11D.1787.05	Prostate Tumor
TCGA.G9.6373.01A.11D.1787.05	Prostate Tumor
TCGA.G9.6377.01A.11D.1963.05	Prostate Tumor
TCGA.G9.6378.01A.11D.1787.05	Prostate Tumor
TCGA.G9.6384.01A.11D.1787.05	Prostate Tumor
TCGA.G9.6385.01A.11D.1787.05	Prostate Tumor
TCGA.G9.6494.01A.11D.1787.05	Prostate Tumor
TCGA.G9.6496.01A.11D.1787.05	Prostate Tumor
TCGA.G9.6499.01A.12D.1963.05	Prostate Tumor
TCGA.G9.7510.01A.11D.2261.05	Prostate Tumor
TCGA.G9.7519.01A.11D.2261.05	Prostate Tumor
TCGA.G9.7521.01A.11D.2261.05	Prostate Tumor
TCGA.G9.7522.01A.11D.2261.05	Prostate Tumor
TCGA.G9.7523.01A.11D.2261.05	Prostate Tumor
TCGA.G9.7525.01A.31D.2261.05	Prostate Tumor
TCGA.H9.7775.01A.11D.2116.05	Prostate Tumor
TCGA.HC.7075.01A.11D.1963.05	Prostate Tumor
TCGA.HC.7077.01A.11D.1963.05	Prostate Tumor
TCGA.HC.7078.01A.11D.2116.05	Prostate Tumor
TCGA.HC.7079.01A.11D.1963.05	Prostate Tumor
TCGA.HC.7080.01A.11D.1963.05	Prostate Tumor
TCGA.HC.7081.01A.11D.1963.05	Prostate Tumor
TCGA.HC.7209.01A.11D.2116.05	Prostate Tumor
TCGA.HC.7210.01A.11D.2116.05	Prostate Tumor
TCGA.HC.7211.01A.11D.2116.05	Prostate Tumor
TCGA.HC.7212.01A.11D.2116.05	Prostate Tumor
TCGA.HC.7213.01A.11D.2116.05	Prostate Tumor
TCGA.HC.7230.01A.11D.2116.05	Prostate Tumor
TCGA.HC.7231.01A.11D.2116.05	Prostate Tumor
TCGA.HC.7232.01A.11D.2116.05	Prostate Tumor
TCGA.HC.7233.01A.11D.2116.05	Prostate Tumor
TCGA.HC.7736.01A.11D.2116.05	Prostate Tumor
TCGA.HC.7737.01A.11D.2116.05	Prostate Tumor
TCGA.HC.7738.01A.11D.2116.05	Prostate Tumor
TCGA.HC.7740.01A.11D.2116.05	Prostate Tumor
TCGA.HC.7740.01B.04D.2299.05	Prostate Tumor
TCGA.HC.7742.01A.11D.2116.05	Prostate Tumor
TCGA.HC.7744.01A.11D.2116.05	Prostate Tumor
TCGA.HC.7745.01A.11D.2116.05	Prostate Tumor
TCGA.HC.7747.01A.11D.2116.05	Prostate Tumor
TCGA.HC.7748.01A.11D.2116.05	Prostate Tumor
TCGA.HC.7749.01A.11D.2116.05	Prostate Tumor
TCGA.HC.7750.01A.11D.2116.05	Prostate Tumor
TCGA.HC.7752.01A.11D.2116.05	Prostate Tumor
TCGA.HC.7818.01A.11D.2116.05	Prostate Tumor
TCGA.HC.7819.01A.11D.2116.05	Prostate Tumor
TCGA.HC.7820.01A.11D.2116.05	Prostate Tumor
TCGA.HC.7821.01A.12D.2116.05	Prostate Tumor
TCGA.HC.8256.01A.11D.2261.05	Prostate Tumor
TCGA.HC.8257.01A.11D.2261.05	Prostate Tumor
TCGA.HC.8258.01A.11D.2261.05	Prostate Tumor
TCGA.HC.8258.01B.05D.2299.05	Prostate Tumor
TCGA.HC.8259.01A.11D.2261.05	Prostate Tumor
TCGA.HC.8260.01A.11D.2261.05	Prostate Tumor
TCGA.HC.8261.01A.11D.2261.05	Prostate Tumor
TCGA.HC.8261.01B.05D.2299.05	Prostate Tumor
TCGA.HC.8262.01A.11D.2261.05	Prostate Tumor
TCGA.HC.8265.01A.11D.2261.05	Prostate Tumor
TCGA.HC.8265.01B.04D.2299.05	Prostate Tumor
TCGA.HC.8266.01A.11D.2261.05	Prostate Tumor
TCGA.HI.7168.01A.11D.2116.05	Prostate Tumor
TCGA.HI.7169.01A.11D.2116.05	Prostate Tumor
TCGA.HI.7170.01A.11D.2116.05	Prostate Tumor
TCGA.HI.7171.01A.12D.2116.05	Prostate Tumor
TCGA.J4.8198.01A.11D.2261.05	Prostate Tumor
GSM937262	Prostate Tumor
GSM937261	Prostate Tumor
GSM1300550	Blood
GSM1300366	Blood
GSM1300390	Blood
GSM1300378	Blood
GSM1300499	Blood
GSM1300493	Blood
GSM1300524	Blood
GSM1300568	Blood
GSM1300532	Blood
GSM1300514	Blood
GSM1299831	Blood
GSM1300364	Blood
GSM1299781	Blood
GSM1300360	Blood
GSM1300494	Blood
GSM1299747	Blood
GSM1300518	Blood
GSM1299805	Blood
GSM1299759	Blood
GSM1299673	Blood
GSM1300356	Blood
GSM1300344	Blood
GSM1300374	Blood
GSM1300362	Blood
GSM1299773	Blood
GSM1300502	Blood
GSM1299825	Blood
GSM1299754	Blood
GSM1300544	Blood
GSM1300352	Blood
GSM1300418	Blood
GSM1300370	Blood
GSM1300558	Blood
GSM1300506	Blood
GSM1299819	Blood
GSM1300536	Blood
GSM1299751	Blood
GSM1299697	Blood
GSM1300508	Blood
GSM1299824	Blood
GSM1299808	Blood
GSM1300408	Blood
GSM1300384	Blood
GSM1299770	Blood
GSM1300513	Blood
GSM1299755	Blood
GSM1300334	Blood
GSM1299661	Blood
GSM1300346	Blood
GSM1300422	Blood
GSM1300380	Blood
GSM1299812	Blood
GSM1299752	Blood
GSM1299800	Blood
GSM1300350	Blood
GSM1300348	Blood
GSM1300372	Blood
GSM1299792	Blood
GSM1299771	Blood
GSM1299700	Blood
GSM1299761	Blood
GSM1300416	Blood
GSM1300392	Blood
GSM1300388	Blood
GSM1300576	Blood
GSM1300368	Blood
GSM1300406	Blood
GSM1300386	Blood
GSM1300554	Blood
GSM1299798	Blood
GSM1300420	Blood
GSM1300336	Blood
GSM1300412	Blood
GSM1300396	Blood
GSM1300496	Blood
GSM1299842	Blood
GSM1300520	Blood
GSM1299793	Blood
GSM1299833	Blood
GSM1299664	Blood
GSM1300490	Blood
GSM1299742	Blood
GSM1299678	Blood
GSM1299718	Blood
GSM1299716	Blood
GSM1299726	Blood
GSM1299734	Blood
GSM1299724	Blood
GSM1299650	Blood
GSM1299704	Blood
GSM1299702	Blood
GSM1299722	Blood
GSM1299688	Blood
GSM1299686	Blood
GSM1299728	Blood
GSM1299666	Blood
GSM1299736	Blood
GSM1299740	Blood
GSM1299674	Blood
GSM1299662	Blood
GSM1299652	Blood
GSM1299690	Blood
GSM1299654	Blood
GSM1280924	Blood
GSM1280989	Blood
GSM1280936	Blood
GSM1280916	Blood
GSM1280967	Blood
GSM1280977	Blood
GSM1280980	Blood
GSM1280988	Blood
GSM1280917	Blood
GSM1280966	Blood
GSM1280974	Blood
GSM1280987	Blood
GSM1280921	Blood
GSM1280929	Blood
GSM1280990	Blood
GSM1280920	Blood
GSM1280928	Blood
GSM1280932	Blood
GSM1280933	Blood
GSM1280925	Blood
GSM1280971	Blood
GSM796660	Blood
GSM796680	Blood
GSM796681	Blood
GSM796682	Blood
GSM796683	Blood
GSM796689	Blood
GSM796691	Blood
GSM796692	Blood
GSM796693	Blood
GSM1051546	Blood
GSM1051547	Blood
GSM1051548	Blood
GSM1051554	Blood
GSM1051711	Blood
GSM1051776	Blood
GSM1051778	Blood
GSM1051779	Blood
GSM1051780	Blood
GSM1051783	Blood
GSM1051785	Blood
GSM1051794	Blood
GSM1051795	Blood
GSM1051796	Blood
GSM1051797	Blood
GSM1051798	Blood
GSM1051799	Blood
GSM1051800	Blood
GSM1051801	Blood
GSM1051866	Blood
GSM1051867	Blood
GSM1051868	Blood
GSM1051869	Blood
GSM1051877	Blood
GSM1051878	Blood
GSM1051879	Blood
GSM1051880	Blood
GSM1051881	Blood
GSM1051882	Blood
GSM1051885	Blood
GSM1051886	Blood
GSM1051887	Blood
GSM1051888	Blood
GSM1051889	Blood
GSM1051890	Blood
GSM1051891	Blood
GSM1051892	Blood
GSM1051893	Blood
GSM1051894	Blood
GSM1051895	Blood
GSM1051896	Blood
GSM1051913	Blood
GSM1051956	Blood
GSM1051957	Blood
GSM1051958	Blood
GSM1051959	Blood
GSM1051960	Blood
GSM1051978	Blood
GSM1051979	Blood
GSM1051981	Blood
GSM1051994	Blood
GSM1051995	Blood
GSM1051997	Blood
GSM1051998	Blood
GSM1051999	Blood
GSM1052000	Blood
GSM1052001	Blood
GSM1052030	Blood
GSM1052043	Blood
GSM1052062	Blood
GSM1052063	Blood
GSM1052064	Blood
GSM1052065	Blood
GSM1052066	Blood
GSM1052067	Blood
GSM1052069	Blood
GSM1052070	Blood
GSM1052071	Blood
GSM1052072	Blood
GSM1052073	Blood
GSM1052074	Blood
GSM1052085	Blood
GSM1052089	Blood
GSM1052092	Blood
GSM1052093	Blood
GSM1052094	Blood
GSM1052095	Blood
GSM1052096	Blood
GSM1052097	Blood
GSM1052110	Blood
GSM1052111	Blood
GSM1052112	Blood
GSM1052113	Blood
GSM1052114	Blood
GSM1052115	Blood
GSM1052118	Blood
GSM1052140	Blood
GSM1052147	Blood
GSM1052148	Blood
GSM1052149	Blood
GSM1052151	Blood
GSM1052152	Blood
GSM1052157	Blood
GSM1052158	Blood
GSM1052159	Blood
GSM1052161	Blood
GSM1052162	Blood
GSM1052164	Blood
GSM1052165	Blood
GSM1052166	Blood
GSM796698	Blood
GSM796701	Blood
GSM796703	Blood
GSM796704	Blood
GSM796705	Blood
GSM796706	Blood
GSM1008780	Blood
GSM796661	Blood
GSM796666	Blood
GSM796668	Blood
GSM796670	Blood
GSM796675	Blood
GSM796676	Blood
GSM796677	Blood
GSM796699	Blood
GSM1009666	Blood
GSM1009667	Blood
GSM1009668	Blood
GSM1009673	Blood
GSM1009674	Blood
GSM1009681	Blood
GSM1009685	Blood
GSM1009686	Blood
GSM1009688	Blood
GSM1009690	Blood
GSM1009695	Blood
GSM1009723	Blood
GSM1009729	Blood
GSM1009739	Blood
GSM1009742	Blood
GSM1009743	Blood
GSM1009744	Blood
GSM1009745	Blood
GSM1009746	Blood
GSM1009748	Blood
GSM1009749	Blood
GSM1009892	Blood
GSM1009893	Blood
GSM1051533	Blood
GSM1051534	Blood
GSM1051535	Blood
GSM1051536	Blood
GSM1051537	Blood
GSM1051538	Blood
GSM1051539	Blood
GSM1051540	Blood
GSM1051541	Blood
GSM1051542	Blood
GSM1051543	Blood
GSM1051544	Blood
GSM1051545	Blood
GSM1051622	Blood
GSM1051623	Blood
GSM1051628	Blood
GSM1051629	Blood
GSM1051630	Blood
GSM1051631	Blood
GSM1051646	Blood
GSM1051647	Blood
GSM1051648	Blood
GSM1051649	Blood
GSM1051656	Blood
GSM1051666	Blood
GSM1051667	Blood
GSM1051757	Blood
GSM1051763	Blood
GSM1051767	Blood
GSM1051769	Blood
GSM1051772	Blood
GSM1051773	Blood
GSM1051774	Blood
GSM1051775	Blood
GSM1051777	Blood
GSM1051802	Blood
GSM1051803	Blood
GSM1051804	Blood
GSM1051805	Blood
GSM1051806	Blood
GSM1051807	Blood
GSM1051808	Blood
GSM1051809	Blood
GSM1051810	Blood
GSM1051811	Blood
GSM1051812	Blood
GSM1051813	Blood
GSM1051814	Blood
GSM1051815	Blood
GSM1051816	Blood
GSM1051817	Blood
GSM1051820	Blood
GSM1051821	Blood
GSM1051822	Blood
GSM1051823	Blood
GSM1051824	Blood
GSM1051825	Blood
GSM1051826	Blood
GSM1051827	Blood
GSM1051828	Blood
GSM1051901	Blood
GSM1051902	Blood
GSM1051903	Blood
GSM1051904	Blood
GSM1051905	Blood
GSM1051906	Blood
GSM1051907	Blood
GSM1051962	Blood
GSM1051963	Blood
GSM1051964	Blood
GSM1051965	Blood
GSM1051966	Blood
GSM1051967	Blood
GSM1051968	Blood
GSM1052015	Blood
GSM1052016	Blood
GSM1052017	Blood
GSM1052018	Blood
GSM1052019	Blood
GSM1052020	Blood
GSM1052021	Blood
GSM1052022	Blood
GSM1052034	Blood
GSM1052035	Blood
GSM1052036	Blood
GSM1052037	Blood
GSM1052038	Blood
GSM1052039	Blood
GSM1052040	Blood
GSM1052041	Blood
GSM1052099	Blood
GSM1052100	Blood
GSM1052101	Blood
GSM1052102	Blood
GSM1052103	Blood
GSM1052104	Blood
GSM1052420	Blood
GSM983224	Blood
GSM983225	Blood
GSM983226	Blood
GSM983227	Blood
GSM983228	Blood
GSM983229	Blood
GSM1023117	Blood
GSM1023119	Blood
GSM1023121	Blood
GSM1179536	Blood
GSM1179537	Blood
GSM1180517	Blood
GSM1180518	Blood
GSM1244499	Blood
GSM1244500	Blood
GSM1244501	Blood
GSM1244502	Blood
GSM1244503	Blood
GSM1244504	Blood
GSM1244505	Blood
GSM1244506	Blood
GSM1244507	Blood
GSM1244508	Blood
GSM1244509	Blood
GSM1244510	Blood
GSM1244511	Blood
GSM1244512	Blood
GSM1244515	Blood
GSM1244516	Blood
GSM1244521	Blood
GSM1244522	Blood
GSM1244534	Blood
GSM1244535	Blood
GSM1244536	Blood
GSM1244537	Blood
GSM1244538	Blood
GSM1244539	Blood
GSM1244540	Blood
GSM1244541	Blood
GSM1244542	Blood
GSM1244543	Blood
GSM1244544	Blood
GSM1244545	Blood
GSM1244550	Blood
GSM1244551	Blood
GSM1244552	Blood
GSM1244553	Blood
GSM1244554	Blood
GSM1244555	Blood
GSM1244556	Blood
GSM1244557	Blood
GSM926560	Blood
GSM926561	Blood
GSM926562	Blood
GSM926563	Blood
GSM926565	Blood
GSM1280939	Blood
GSM1280956	Blood
GSM1280940	Blood
GSM1280948	Blood
GSM1280947	Blood
GSM1281013	Blood
GSM1281003	Blood
GSM1281002	Blood
GSM1281018	Blood
GSM1280951	Blood
GSM1280959	Blood
GSM1280998	Blood
GSM1280944	Blood
GSM1280952	Blood
GSM1281016	Blood
GSM1281023	Blood
GSM1280960	Blood
GSM1280943	Blood
GSM1281006	Blood
GSM1281014	Blood
GSM1280962	Blood
GSM1280955	Blood
GSM1281015	Blood
GSM1280994	Blood
GSM1281009	Blood
GSM1300505	Blood
GSM1299820	Blood
GSM1299839	Blood
GSM1300417	Blood
GSM1300395	Blood
GSM1300571	Blood
GSM1300369	Blood
GSM1299837	Blood
GSM1300409	Blood
GSM1300515	Blood
GSM1300543	Blood
GSM1299778	Blood
GSM1299749	Blood
GSM1299802	Blood
GSM1300413	Blood
GSM1300341	Blood
GSM1300379	Blood
GSM1300521	Blood
GSM1299729	Blood
GSM1300491	Blood
GSM1299746	Blood
GSM1299806	Blood
GSM1300531	Blood
GSM1299763	Blood
GSM1299672	Blood
GSM1300351	Blood
GSM1300345	Blood
GSM1299829	Blood
GSM1300373	Blood
GSM1299823	Blood
GSM1299741	Blood
GSM1300545	Blood
GSM1299836	Blood
GSM1299813	Blood
GSM1299681	Blood
GSM1299675	Blood
GSM1300567	Blood
GSM1300527	Blood
GSM1299788	Blood
GSM1299796	Blood
GSM1300509	Blood
GSM1300427	Blood
GSM1299691	Blood
GSM1300343	Blood
GSM1300573	Blood
GSM1299832	Blood
GSM1299707	Blood
GSM1300385	Blood
GSM1299807	Blood
GSM1299708	Blood
GSM1300551	Blood
GSM1299756	Blood
GSM1299822	Blood
GSM1299723	Blood
GSM1299758	Blood
GSM1300411	Blood
GSM1300357	Blood
GSM1299780	Blood
GSM1300391	Blood
GSM1299821	Blood
GSM1299834	Blood
GSM1300375	Blood
GSM1300361	Blood
GSM1299733	Blood
GSM1300401	Blood
GSM1299753	Blood
GSM1299801	Blood
GSM1300353	Blood
GSM1299677	Blood
GSM1300575	Blood
GSM1300561	Blood
GSM1300371	Blood
GSM1299727	Blood
GSM765865	Blood
GSM765868	Blood
GSM765876	Blood
GSM765877	Blood
GSM861635	Blood
GSM861636	Blood
GSM861637	Blood
GSM861638	Blood
GSM861639	Blood
GSM861640	Blood
GSM861641	Blood
GSM861642	Blood
GSM861643	Blood
GSM861644	Blood
GSM861645	Blood
GSM861646	Blood
GSM989833	Blood
GSM989837	Blood
GSM989838	Blood
GSM989842	Blood
GSM989843	Blood
GSM989844	Blood
GSM989848	Blood
GSM989849	Blood
GSM989853	Blood
GSM989854	Blood
GSM989855	Blood
GSM989858	Blood
GSM989860	Blood
GSM989867	Blood
GSM989868	Blood
GSM989871	Blood
GSM989873	Blood
GSM989874	Blood
GSM989876	Blood
GSM989880	Blood
GSM989882	Blood
GSM989886	Blood
GSM989889	Blood
GSM989891	Blood
GSM989894	Blood
GSM989896	Blood
GSM989899	Blood
GSM989900	Blood
GSM989901	Blood
GSM989902	Blood
GSM989904	Blood
GSM989910	Blood
GSM989911	Blood
GSM989912	Blood
GSM989913	Blood
GSM989914	Blood
GSM989918	Blood
GSM989919	Blood
GSM989920	Blood
GSM989921	Blood
GSM989922	Blood
GSM989923	Blood
GSM989924	Blood
GSM989926	Blood
GSM989927	Blood
GSM989929	Blood
GSM989930	Blood
GSM989934	Blood
GSM989936	Blood
GSM989939	Blood
GSM989940	Blood
GSM989941	Blood
GSM989942	Blood
GSM989943	Blood
GSM989944	Blood
GSM989946	Blood
GSM989947	Blood
GSM989948	Blood
GSM989949	Blood
GSM989950	Blood
GSM989951	Blood
GSM989952	Blood
GSM989953	Blood
GSM989954	Blood
GSM989955	Blood
GSM989957	Blood
GSM989958	Blood
GSM989962	Blood
GSM989964	Blood
GSM989965	Blood
GSM989966	Blood
GSM989967	Blood
GSM989968	Blood
GSM989969	Blood
GSM989974	Blood
GSM989976	Blood
GSM989978	Blood
GSM989979	Blood
GSM989980	Blood
GSM989981	Blood
GSM989984	Blood
GSM989985	Blood
GSM989987	Blood
GSM989989	Blood
GSM989990	Blood
GSM989991	Blood
GSM989992	Blood
GSM989993	Blood
GSM989995	Blood
GSM989997	Blood
GSM989999	Blood
GSM990000	Blood
GSM990001	Blood
GSM990004	Blood
GSM990005	Blood
GSM990008	Blood
GSM990010	Blood
GSM990020	Blood
GSM990021	Blood
GSM990027	Blood
GSM990030	Blood
GSM990031	Blood
GSM990032	Blood
GSM990033	Blood
GSM990034	Blood
GSM990041	Blood
GSM990043	Blood
GSM990047	Blood
GSM990049	Blood
GSM990055	Blood
GSM990058	Blood
GSM990060	Blood
GSM990062	Blood
GSM990063	Blood
GSM990064	Blood
GSM990066	Blood
GSM990071	Blood
GSM990072	Blood
GSM990077	Blood
GSM990078	Blood
GSM990079	Blood
GSM990080	Blood
GSM990081	Blood
GSM990083	Blood
GSM990084	Blood
GSM990085	Blood
GSM990087	Blood
GSM990088	Blood
GSM990089	Blood
GSM990091	Blood
GSM990092	Blood
GSM990093	Blood
GSM990094	Blood
GSM990095	Blood
GSM990098	Blood
GSM990099	Blood
GSM990104	Blood
GSM990105	Blood
GSM990107	Blood
GSM990108	Blood
GSM990109	Blood
GSM990110	Blood
GSM990111	Blood
GSM990115	Blood
GSM990120	Blood
GSM990122	Blood
GSM990268	Blood
GSM990269	Blood
GSM990272	Blood
GSM990273	Blood
GSM990274	Blood
GSM990275	Blood
GSM990276	Blood
GSM990277	Blood
GSM990278	Blood
GSM990279	Blood
GSM990280	Blood
GSM990281	Blood
GSM990283	Blood
GSM990284	Blood
GSM990285	Blood
GSM990287	Blood
GSM990291	Blood
GSM990293	Blood
GSM990294	Blood
GSM990295	Blood
GSM990296	Blood
GSM990297	Blood
GSM990298	Blood
GSM990299	Blood
GSM990301	Blood
GSM990304	Blood
GSM990310	Blood
GSM990311	Blood
GSM990314	Blood
GSM990315	Blood
GSM990317	Blood
GSM990320	Blood
GSM990324	Blood
GSM990329	Blood
GSM990331	Blood
GSM990337	Blood
GSM990348	Blood
GSM990355	Blood
GSM990356	Blood
GSM990360	Blood
GSM990363	Blood
GSM990369	Blood
GSM990370	Blood
GSM990374	Blood
GSM990375	Blood
GSM990376	Blood
GSM990380	Blood
GSM990384	Blood
GSM990386	Blood
GSM990393	Blood
GSM990399	Blood
GSM990402	Blood
GSM990407	Blood
GSM990408	Blood
GSM990410	Blood
GSM990411	Blood
GSM990412	Blood
GSM990413	Blood
GSM990415	Blood
GSM990417	Blood
GSM990423	Blood
GSM990427	Blood
GSM990428	Blood
GSM990429	Blood
GSM990430	Blood
GSM990431	Blood
GSM990434	Blood
GSM990435	Blood
GSM990439	Blood
GSM990442	Blood
GSM990443	Blood
GSM990444	Blood
GSM990446	Blood
GSM990447	Blood
GSM990448	Blood
GSM990450	Blood
GSM990452	Blood
GSM990457	Blood
GSM990458	Blood
GSM990460	Blood
GSM990463	Blood
GSM990466	Blood
GSM990467	Blood
GSM990468	Blood
GSM990469	Blood
GSM990470	Blood
GSM990471	Blood
GSM990473	Blood
GSM990474	Blood
GSM990475	Blood
GSM990477	Blood
GSM990478	Blood
GSM990479	Blood
GSM990480	Blood
GSM990481	Blood
GSM990482	Blood
GSM990484	Blood
GSM990486	Blood
GSM990487	Blood
GSM990488	Blood
GSM990489	Blood
GSM990490	Blood
GSM990491	Blood
GSM990492	Blood
GSM990493	Blood
GSM990494	Blood
GSM990495	Blood
GSM990497	Blood
GSM990498	Blood
GSM990499	Blood
GSM990500	Blood
GSM990501	Blood
GSM990503	Blood
GSM990507	Blood
GSM990508	Blood
GSM990509	Blood
GSM990510	Blood
GSM990512	Blood
GSM990514	Blood
GSM990515	Blood
GSM990516	Blood
GSM990517	Blood
GSM990518	Blood
GSM990523	Blood
GSM990528	Blood
GSM990530	Blood
GSM990531	Blood
GSM990534	Blood
GSM990535	Blood
GSM990536	Blood
GSM990543	Blood
GSM990546	Blood
GSM990548	Blood
GSM990551	Blood
GSM990553	Blood
GSM990554	Blood
GSM990557	Blood
GSM990559	Blood
GSM990560	Blood
GSM990561	Blood
GSM990562	Blood
GSM990564	Blood
GSM990566	Blood
GSM990568	Blood
GSM990569	Blood
GSM990576	Blood
GSM990577	Blood
GSM990578	Blood
GSM990579	Blood
GSM990580	Blood
GSM990582	Blood
GSM990585	Blood
GSM990586	Blood
GSM990587	Blood
GSM990588	Blood
GSM990589	Blood
GSM990594	Blood
GSM990595	Blood
GSM990598	Blood
GSM990600	Blood
GSM990601	Blood
GSM990604	Blood
GSM990608	Blood
GSM990609	Blood
GSM990610	Blood
GSM990612	Blood
GSM990615	Blood
GSM990616	Blood
GSM990624	Blood
GSM990625	Blood
GSM990627	Blood
GSM1024264	Blood
GSM1024266	Blood
GSM1024269	Blood
GSM1235674	Blood
GSM1235691	Blood
GSM1235693	Blood
GSM1235698	Blood
GSM1235699	Blood
GSM1235720	Blood
GSM1235745	Blood
GSM1235748	Blood
GSM1235754	Blood
GSM1235769	Blood
GSM1235773	Blood
GSM1235774	Blood
GSM1235775	Blood
GSM1235779	Blood
GSM1235791	Blood
GSM1235794	Blood
GSM1235798	Blood
GSM1235802	Blood
GSM1235803	Blood
GSM1235807	Blood
GSM1235810	Blood
GSM1235834	Blood
GSM1235846	Blood
GSM1235851	Blood
GSM1235854	Blood
GSM1235869	Blood
GSM1235877	Blood
GSM1235879	Blood
GSM1235881	Blood
GSM1235888	Blood
GSM1235893	Blood
GSM1235894	Blood
GSM1235899	Blood
GSM1235905	Blood
GSM1235906	Blood
GSM1235907	Blood
GSM1235917	Blood
GSM1235924	Blood
GSM1235944	Blood
GSM1235945	Blood
GSM1235946	Blood
GSM1235956	Blood
GSM1235964	Blood
GSM1235965	Blood
GSM1235980	Blood
GSM1235990	Blood
GSM1235997	Blood
GSM1236031	Blood
GSM1236038	Blood
GSM1236040	Blood
GSM1236044	Blood
GSM1236055	Blood
GSM1236061	Blood
GSM1236063	Blood
GSM1236066	Blood
GSM1236087	Blood
GSM1236091	Blood
GSM1236092	Blood
GSM1236097	Blood
GSM1236098	Blood
GSM1236118	Blood
GSM1236121	Blood
GSM1236123	Blood
GSM1236126	Blood
GSM1236138	Blood
GSM1236154	Blood
GSM1236175	Blood
GSM1236189	Blood
GSM1236190	Blood
GSM1236197	Blood
GSM1236203	Blood
GSM1236232	Blood
GSM1236234	Blood
GSM1236248	Blood
GSM1236275	Blood
GSM1236282	Blood
GSM1236305	Blood
GSM1236311	Blood
GSM1236313	Blood
GSM1236320	Blood
GSM1236322	Blood
GSM1236324	Blood
GSM1236325	Blood
GSM1236327	Blood
GSM1236329	Blood
GSM1236342	Blood
GSM1320504	Blood
GSM1320505	Blood
GSM1320506	Blood
GSM1320507	Blood
GSM1320508	Blood
GSM1320509	Blood
GSM1320510	Blood
GSM1320511	Blood
GSM1320512	Blood
GSM1320513	Blood
GSM1320514	Blood
GSM1320515	Blood
GSM1320516	Blood
GSM1320517	Blood
GSM1320518	Blood
GSM1320519	Blood
GSM1320520	Blood
GSM1320521	Blood
GSM1320522	Blood
GSM1320523	Blood
GSM1342560	Blood
GSM1342561	Blood
GSM1342562	Blood
GSM1342563	Blood
GSM1342564	Blood
GSM1342565	Blood
GSM1240984	Blood
GSM1240960	Blood
GSM1240979	Blood
GSM1240990	Blood
GSM1240982	Blood
GSM1240962	Blood
GSM1240977	Blood
GSM1240992	Blood
GSM1240980	Blood
GSM1240964	Blood
GSM1240975	Blood
GSM1240966	Blood
GSM1240973	Blood
GSM1240968	Blood
GSM1240971	Blood
GSM1240989	Blood
GSM1240987	Blood
GSM1240995	Blood
GSM1240985	Blood
GSM1240997	Blood
GSM1240961	Blood
GSM1240978	Blood
GSM1240983	Blood
GSM1240991	Blood
GSM1240963	Blood
GSM1240976	Blood
GSM1240981	Blood
GSM1240993	Blood
GSM1240965	Blood
GSM1240974	Blood
GSM1240967	Blood
GSM1240972	Blood
GSM1240969	Blood
GSM1240970	Blood
GSM1240998	Blood
GSM1240959	Blood
GSM1240988	Blood
GSM1240994	Blood
GSM1240986	Blood
GSM1240996	Blood
GSM1416379	Blood
GSM1009660	Blood
GSM1009661	Blood
GSM1009662	Blood
GSM1009663	Blood
GSM1009665	Blood
GSM1009669	Blood
GSM1009670	Blood
GSM1009671	Blood
GSM1009672	Blood
GSM1009675	Blood
GSM1009678	Blood
GSM1009679	Blood
GSM1009680	Blood
GSM1009682	Blood
GSM1009684	Blood
GSM1009696	Blood
GSM1009699	Blood
GSM1009702	Blood
GSM1009704	Blood
GSM1009705	Blood
GSM1009706	Blood
GSM1009708	Blood
GSM1009710	Blood
GSM1009711	Blood
GSM1009713	Blood
GSM1009714	Blood
GSM1009715	Blood
GSM1009716	Blood
GSM1009717	Blood
GSM1009718	Blood
GSM1009721	Blood
GSM1009722	Blood
GSM1009724	Blood
GSM1009725	Blood
GSM1009730	Blood
GSM1009731	Blood
GSM1009732	Blood
GSM1009733	Blood
GSM1009734	Blood
GSM1009736	Blood
GSM1009737	Blood
GSM1009738	Blood
GSM1009741	Blood
GSM1009890	Blood
GSM1009891	Blood
GSM1009894	Blood
