# Supplementary material for: Genome-wide methylome profiling of cell-free DNA enables prognostication of patients with castration-resistant prostate cancer
Source: Br J Cancer. 2026 Apr 10;135(1):127–38. doi: 10.1038/s41416-026-03432-y (PMC13269899; doi:10.1038/s41416-026-03432-y)
Supplement: Supplementary file 11 — Supplementary Table 3 [file 41416_2026_3432_MOESM11_ESM.xlsx]

## Sheet: Sheet1
Table S3: Library information
Sample_name	Run_date	Cohort	Patient_group	Collection_time	IchorCNA_ctDNAfrac	Input_DNA(ng)	Mapped_reads_IPsamples	Coverage(x)_IPsamples	Mapped_reads_ICsamples	Coverage(x)_ICsamples	Recovery(%)_meth	Recovery(%)_Unmeth	Specificity	Satur_TruCor_IPsamples	Satur_EstCor_IPsamples	CpG_Enrich_relH_IPsamples	CpG_Enrich_GoGe_IPsamples	Satur_TruCor_ICsamples	Satur_EstCor_ICsamples	CpG_Enrich_relH_ICsamples	CpG_Enrich_GoGe_ICsamples
NPCC_1	211222	1	NPCC	-	0	16.669	39865428	0.837648	14867501	0.333759	41.8228	0.291859	99.3022	0.904352	0.951092	3.1102	1.77167	0.406882	0.649531	1.16681	0.927934
NPCC_2	211222	1	NPCC	-	0	15.1444	70275140	1.28262	24010751	0.525322	25.0751	NA	99.6063	0.919478	0.959306	3.39637	1.85547	0.573526	0.761649	1.17703	0.914598
NPCC_3	211222	1	NPCC	-	0	60.2725	62170003	1.33467	22186712	0.511637	37.5467	0.218223	99.4188	0.879215	0.936716	3.01324	1.71818	0.438507	0.674194	1.13026	0.910767
NPCC_4	210722	1	NPCC	-	0	17.4	33407456	0.655434	37608786	0.848857	24.3513	0.100129	99.5888	0.919626	0.959208	3.38208	1.85124	0.574179	0.761379	1.15997	0.921107
NPCC_5	211222	1	NPCC	-	0	18.2952	66379778	1.34372	19327782	0.421064	36.8336	0.177431	99.5183	0.89502	0.946509	3.24076	1.79898	0.434725	0.670487	1.21423	0.937579
NPCC_6	211222	1	NPCC	-	0	20.8362	43628109	0.870113	11969517	0.268567	30.7327	0.195155	99.365	0.907462	0.951348	2.84971	1.69359	0.397413	0.646316	1.14228	0.909309
NPCC_7	211222	1	NPCC	-	0	16.5673	38392732	0.771575	15992364	0.378733	39.1222	0.18355	99.5308	0.932997	0.9654	2.62432	1.63995	0.406283	0.652484	1.10698	0.90929
NPCC_8	210722	1	NPCC	-	0	29	59919796	1.21274	36434657	0.810331	14.4093	0.0949906	99.3408	0.95466	0.977162	2.9271	1.76707	0.581847	0.76597	1.09709	0.897651
NPCC_9	210722	1	NPCC	-	0	22.04	78317594	1.3429	3844407	0.0833	38.2378	0.133594	99.6506	0.903168	0.950563	3.84385	1.97979	0.16472	0.469038	1.25435	0.963292
NPCC_10	210722	1	NPCC	-	0	19.14	37889689	0.657115	8584930	0.187435	18.4676	0.0581905	99.6849	0.876989	0.936872	3.52164	1.88371	0.386713	0.638391	1.21697	0.945421
mCRPC_1_BL	210722	1	mCRPC	mCRPC_baseline	22.27	46.4	75764705	1.52972	29269630	0.62391	32.9436	0.0692486	99.7898	0.863845	0.929936	3.46913	1.84861	0.42855	0.666536	1.18338	0.93925
mCRPC_2_BL	220610	1	mCRPC	mCRPC_baseline	22.91	78.4	59541046	1.41242	17234703	0.411834	56.5842	0.114547	99.7976	0.93	0.97	3.33	1.86	0.4	0.65	1.11	0.9
mCRPC_3_BL	210722	1	mCRPC	mCRPC_baseline	24.84	74.82	72998692	1.5537	26248862	0.57333	19.5342	0.0504825	99.7416	0.932109	0.96508	3.38121	1.82673	0.522764	0.728807	1.15134	0.929765
mCRPC_4_BL	220610	1	mCRPC	mCRPC_baseline	25.65	65.52	65061230	1.60609	19548129	0.468849	53.4039	0.11459	99.7854	0.9	0.95	3.29	1.82	0.42	0.65	1.15	0.92
mCRPC_5_BL	210722	1	mCRPC	mCRPC_baseline	28.04	100	48959971	0.915497	10696524	0.238716	21.5995	0.0581905	99.7306	0.960018	0.98024	3.31768	1.86769	0.542499	0.742021	1.13805	0.916037
mCRPC_6_BL	210722	1	mCRPC	mCRPC_baseline	28.31	84.1	59183695	1.16289	13230041	0.278237	28.5205	0.0608722	99.7866	0.875721	0.934983	3.28586	1.81433	0.507534	0.719786	1.11018	0.898323
mCRPC_7_BL	220610	1	mCRPC	mCRPC_baseline	31.91	100	69756878	1.69774	23454013	0.564866	106.194	0.287931	99.7289	0.91	0.95	3.13	1.77	0.43	0.67	1.11	0.91
mCRPC_8_BL	210722	1	mCRPC	mCRPC_baseline	33.1	96.28	57099758	1.06165	37887382	0.823728	36.5533	0.0854917	99.7661	0.950486	0.974934	3.14762	1.77412	0.493872	0.710985	1.18732	0.926487
mCRPC_9_BL	210722	1	mCRPC	mCRPC_baseline	34.87	29	110913569	2.00339	9993848	0.21514	25.9188	0.0818955	99.684	0.863951	0.929834	3.84166	1.95392	0.492411	0.709547	1.20113	0.937856
mCRPC_10_BL	210722	1	mCRPC	mCRPC_baseline	35.8	35.96	59909495	1.32366	18753519	0.413899	37.4769	0.140042	99.6263	0.918471	0.957973	3.69772	1.91979	0.390426	0.639672	1.23069	0.95122
mCRPC_11_BL	210722	1	mCRPC	mCRPC_baseline	38.6	100	72985199	1.28134	4681967	0.103035	54.189	0.179111	99.6695	0.935085	0.966981	3.28508	1.78264	0.407615	0.652493	1.14462	0.922823
mCRPC_12_BL	210722	1	mCRPC	mCRPC_baseline	40.11	65.54	52384959	1.00826	18113535	0.393229	41.5544	0.093294	99.7755	0.937253	0.968397	3.18602	1.78242	0.36278	0.619374	1.17231	0.935671
mCRPC_13_BL	210122	1	mCRPC	mCRPC_baseline	46.29	100	45067099	1.05224	65675456	1.56769	66.1905	0.0648747	99.902	0.830075	0.910986	3.88881	1.94856	0.686408	0.829909	1.13312	0.911662
mCRPC_14_BL	210722	1	mCRPC	mCRPC_baseline	49.46	100	70491410	1.57025	23973043	0.519555	41.5832	0.0625402	99.8496	0.903922	0.95105	3.18877	1.73513	0.56838	0.758927	1.16098	0.9267
mCRPC_15_BL	210722	1	mCRPC	mCRPC_baseline	53.2	49.3	59183695	1.16289	13230041	0.278223	29.7523	0.0930357	99.6873	0.94045	0.969751	3.44085	1.85663	0.392448	0.641303	1.18566	0.933253
mCRPC_16_BL	210722	1	mCRPC	mCRPC_baseline	55.38	100	105596188	2.13474	18024890	0.364875	45.7572	0.0466147	99.8981	0.893611	0.946094	3.55477	1.86102	0.431075	0.668243	1.25334	0.950342
mCRPC_17_BL	210722	1	mCRPC	mCRPC_baseline	55.49	88.74	72998692	1.55371	26248862	0.57333	23.8667	0.0462286	99.8063	0.868507	0.931723	3.3116	1.79558	0.5392	0.739703	1.17756	0.935765
mCRPC_18_BL	210722	1	mCRPC	mCRPC_baseline	58.66	100	70427836	1.48679	15750267	0.334037	33.9874	0.0622375	99.8169	0.904002	0.95075	3.25782	1.80917	0.446436	0.679196	1.14679	0.91284
mCRPC_19_BL	210722	1	mCRPC	mCRPC_baseline	58.66	100	112959880	2.28872	29716657	0.621384	55.5582	0.264425	99.5241	0.968264	0.984152	2.91508	1.66535	0.595658	0.774344	1.18887	0.933913
mCRPC_20_BL	210722	1	mCRPC	mCRPC_baseline	59.69	100	51921071	1.06859	22424902	0.492119	63.2033	0.0968522	99.8468	0.900261	0.949341	3.1932	1.75446	0.364958	0.619684	1.1611	0.921975
mCRPC_21_BL	210122	1	mCRPC	mCRPC_baseline	61.35	100	55176916	1.30054	62213715	1.43363	60.8303	0.0739318	99.8785	0.765573	0.87556	3.04303	1.69929	0.631312	0.796306	1.13356	0.897618
mCRPC_22_BL	210722	1	mCRPC	mCRPC_baseline	62.28	46.98	75208317	1.15381	29322869	0.613806	18.7384	0.0460686	99.7541	0.903245	0.950437	3.46618	1.84407	0.446778	0.67726	1.19706	0.944267
mCRPC_23_BL	210122	1	mCRPC	mCRPC_baseline	65.15	100	61403809	1.30766	66912699	1.47827	39.6299	0.0455337	99.8851	0.802899	0.896274	3.00453	1.68807	0.652621	0.810033	1.27839	0.941406
mCRPC_24_BL	220610	1	mCRPC	mCRPC_baseline	65.75	100	62266838	1.73375	19319579	0.468495	96.3815	0.478995	99.503	0.76	0.87	2.68	1.58	0.45	0.68	1.17	0.94
mCRPC_25_BL	210722	1	mCRPC	mCRPC_baseline	70.51	100	69941768	1.39488	11158086	0.233939	48.7026	0.103948	99.7866	0.951457	0.975645	3.14979	1.75339	0.447576	0.679938	1.19192	0.938045
mCRPC_26_BL	210722	1	mCRPC	mCRPC_baseline	70.52	73.08	14268021	0.273715	19404487	0.424405	21.4058	0.0384713	99.8203	0.879009	0.937707	3.46673	1.8305	0.465497	0.692611	1.17839	0.926068
mCRPC_27_BL	210722	1	mCRPC	mCRPC_baseline	72.44	100	76544073	1.72992	12968884	0.282179	40.2224	0.0517581	99.8713	0.871163	0.933203	2.97457	1.68823	0.385032	0.637651	1.12354	0.916588
NPCC_11	211222	2	NPCC	-	0	32.2199	35398024	0.721339	12563377	0.285695	38.5931	0.24822	99.3568	0.896515	0.947048	3.23562	1.81131	0.372028	0.630343	1.1096	0.894167
NPCC_12	211222	2	NPCC	-	0	45.8396	59956367	1.17743	19617317	0.417097	44.8185	0.258041	99.4243	0.956146	0.977665	3.23902	1.83297	0.48964	0.705672	1.19941	0.931602
NPCC_13	210722	2	NPCC	-	0	22.62	77282129	1.31372	18128323	0.404844	25.4383	0.078505	99.6914	0.924754	0.962208	3.76541	1.95943	0.412826	0.658452	1.22031	0.947211
NPCC_14	210722	2	NPCC	-	0	20.88	93980560	1.62053	14110581	0.308612	27.9723	0.086146	99.692	0.930365	0.964727	3.92289	1.98934	0.438228	0.673189	1.16095	0.921484
NPCC_15	211222	2	NPCC	-	0	29.8822	49022590	0.974217	15943845	0.362678	35.0934	0.2474	99.295	0.866391	0.930726	3.05622	1.76841	0.397511	0.644039	1.17943	0.932206
NPCC_16	211222	2	NPCC	-	0	14.3312	47947285	0.930173	19928849	0.437107	82.0081	0.691578	99.1567	0.930914	0.964218	3.0073	1.75222	0.482713	0.705274	1.12267	0.903444
NPCC_17	211222	2	NPCC	-	0	27.4428	62330358	1.29887	14944843	0.341458	44.306	0.177387	99.5996	0.915981	0.957518	3.30996	1.82149	0.431374	0.668973	1.14214	0.914222
NPCC_18	210722	2	NPCC	-	0	16.82	21596599	0.425041	15075208	0.334771	12.1841	0.0898666	99.2624	0.845885	0.918831	3.12595	1.80203	0.345476	0.608774	1.15775	0.936774
LPC_1	220610	2	LPC	Radical prostatectomy	0	8.4	91752679	2.13112	19361876	0.491069	60.2385	0.1042	99.827	0.959287	0.979591	2.81	1.69	0.465769	0.690086	1.16	0.93
LPC_2	220610	2	LPC	Radical prostatectomy	0	11.2	63877546	1.63658	19995096	0.520817	71.669	0.115113	99.8394	0.953736	0.97622	2.78	1.66	0.434606	0.672024	1.12	0.92
LPC_3	220610	2	LPC	Radical prostatectomy	0	12.32	54137218	1.31745	20356415	0.525104	76.6105	0.144833	99.8109	0.943038	0.970891	2.95	1.73	0.391025	0.641118	1.13	0.91
LPC_4	220610	2	LPC	Radical prostatectomy	0	14.56	57832287	1.43325	23001816	0.600313	66.2391	0.113739	99.8283	0.947021	0.972749	2.97	1.74	0.549413	0.745755	1.08	0.9
LPC_5	220610	2	LPC	Radical prostatectomy	0	22.96	60674213	1.39308	24115842	0.586687	61.284	0.117165	99.8088	0.937247	0.968184	3.47	1.89	0.457185	0.686837	1.15	0.93
LPC_6	220610	2	LPC	Radical prostatectomy	0	30.8	81086910	1.7536	20173980	0.505344	56.6066	0.112334	99.8016	0.944749	0.972364	3.5	1.9	0.440442	0.673358	1.16	0.93
LPC_7	220610	2	LPC	Radical prostatectomy	0	31.36	69297519	1.57858	17529029	0.436522	15.2169	0.0649113	99.5734	0.95346	0.976385	3.21	1.83	0.44817	0.679115	1.11	0.91
LPC_8	220610	2	LPC	Radical prostatectomy	0	10.08	63989672	1.50658	19173367	0.501296	33.2081	0.151601	99.5435	0.958189	0.978759	2.92	1.73	0.424518	0.663846	1.13	0.91
LPC_9	220610	2	LPC	Radical prostatectomy	0	12.88	53330882	1.22039	20454184	0.507902	38.308	0.133138	99.6525	0.961287	0.980495	2.91	1.73	0.481212	0.700854	1.13	0.91
LPC_10	220610	2	LPC	Radical prostatectomy	0	17.36	60625297	1.45643	19603670	0.508214	34.2575	0.119381	99.6515	0.963611	0.98164	2.96	1.75	0.417989	0.657765	1.11	0.91
HSPC_1	220610	2	HSPC	ADT baseline	0	20.16	101374230	2.36566	25544095	0.635795	63.1934	0.0822366	99.8699	0.968009	0.983871	3.01	1.74	0.529179	0.733579	1.09	0.9
HSPC_2	220610	2	HSPC	During ADT	0	16.8	54932743	1.41334	17723330	0.469509	37.6141	0.157421	99.5815	0.923163	0.961206	2.79	1.68	0.408574	0.652006	1.09	0.9
HSPC_3	220610	2	HSPC	During ADT	0	18.48	73950369	1.88333	21438764	0.575173	32.9877	0.14508	99.5602	0.96801	0.983787	2.76	1.67	0.422405	0.661993	1.07	0.89
HSPC_4	220610	2	HSPC	ADT baseline	0	29.12	72930222	1.66865	21202676	0.515655	31.0235	0.157381	99.4927	0.959543	0.979655	3.31	1.86	0.531109	0.735029	1.09	0.89
HSPC_5	220610	2	HSPC	ADT baseline	0	33.04	72856899	1.611	21977078	0.525498	27.118	0.151451	99.4415	0.948183	0.973318	3.28	1.85	0.488676	0.70771	1.13	0.91
HSPC_6	220610	2	HSPC	During ADT	4.424	39.2	53451001	1.41744	21471263	0.54823	25.6269	0.113517	99.557	0.945855	0.973033	2.95	1.72	0.468719	0.693159	1.14	0.92
HSPC_7	211222	2	HSPC	ADT baseline	0	59.3578	31582631	0.621129	12123700	0.2788	17.9449	0.12409	99.3085	0.867929	0.931522	3.11679	1.82406	0.421727	0.667226	1.13907	0.922908
HSPC_8	211222	2	HSPC	ADT baseline	0	14.5345	57715923	1.17816	14389591	0.328859	35.9961	0.203851	99.4337	0.902998	0.950138	3.44627	1.87134	0.444414	0.675857	1.15677	0.923944
HSPC_9	211222	2	HSPC	ADT baseline	0	37.9117	41383506	0.853659	9717448	0.228831	21.0595	0.121142	99.4248	0.895269	0.946689	2.99611	1.75246	0.367588	0.623164	1.12333	0.912162
HSPC_10	211222	2	HSPC	ADT baseline	6.649	28.7641	44678323	0.929887	18023852	0.403197	43.0297	0.226038	99.4747	0.922176	0.960282	3.17756	1.78418	0.482418	0.701201	1.16744	0.922774
HSPC_11	211222	2	HSPC	ADT baseline	0	45.6364	50142128	1.0613	12875508	0.292971	48.7286	0.279944	99.4255	0.918123	0.958444	3.12273	1.75652	0.498262	0.712755	1.21151	0.941651
HSPC_12	211222	2	HSPC	ADT baseline	5.252	40.7576	51226183	0.995579	14246089	0.327251	24.1708	0.107989	99.5532	0.924218	0.96153	3.42184	1.89477	0.440552	0.67476	1.15095	0.926934
HSPC_13	211222	2	HSPC	ADT baseline	0	19.0067	54693587	1.06206	14505017	0.332832	26.6869	0.113459	99.5749	0.919401	0.959	3.42966	1.86282	0.356592	0.618929	1.16807	0.921712
HSPC_14	211222	2	HSPC	ADT baseline	0	100	50337278	1.04389	17390626	0.391653	54.2236	0.332903	99.3861	0.872419	0.934135	3.09197	1.76306	0.396124	0.646551	1.15522	0.925529
HSPC_15	211222	2	HSPC	ADT baseline	0	18.2952	51525841	1.11695	15485713	0.362824	40.4026	0.696348	98.2765	0.930775	0.96454	2.65593	1.60549	0.481922	0.70233	1.10946	0.901979
HSPC_16	211222	2	HSPC	ADT baseline	0	100	45443994	0.957342	12429866	0.289094	58.2908	0.273424	99.5309	0.905884	0.951951	3.19367	1.79563	0.386094	0.637101	1.13077	0.911138
HSPC_17	211222	2	HSPC	ADT baseline	0	35.9806	44850369	0.919286	13250272	0.299328	34.355	0.166427	99.5156	0.913114	0.955519	3.37154	1.84871	0.41527	0.660699	1.18155	0.92976
HSPC_18	211222	2	HSPC	ADT baseline	0	13.7214	49770422	1.04052	20710892	0.460134	69.8679	0.636089	99.0896	0.869999	0.932137	3.20558	1.76713	0.548036	0.74515	1.15681	0.918414
HSPC_19	211222	2	HSPC	ADT baseline	0	54.8856	50841283	1.09173	15171695	0.347941	85.9693	0.612027	99.2881	0.920028	0.959308	2.92564	1.7001	0.372296	0.627853	1.14061	0.918032
HSPC_20	211222	2	HSPC	ADT baseline	8.681	49.4987	52866698	1.04309	19273076	0.425151	82.3101	0.400652	99.5132	0.895779	0.946432	3.22337	1.8034	0.449719	0.680861	1.2109	0.938802
HSPC_21	211222	2	HSPC	ADT baseline	0	50.7184	60771772	1.25764	15893917	0.358316	48.3673	0.410834	99.1506	0.923429	0.961279	3.07643	1.74817	0.461002	0.688742	1.1425	0.917453
HSPC_22	211222	2	HSPC	ADT baseline	0	31.7117	43005229	0.90541	15966868	0.362138	58.1977	0.335082	99.4242	0.922869	0.960316	3.22487	1.79913	0.477221	0.700122	1.16381	0.926846
HSPC_23	211222	2	HSPC	ADT baseline	0	33.1346	62101176	1.32743	12166775	0.286634	45.7568	0.276057	99.3967	0.925988	0.962492	3.2115	1.78348	0.364441	0.620502	1.17403	0.926071
HSPC_24	211222	2	HSPC	ADT baseline	0	19.9214	56769730	1.19062	15714522	0.357211	28.2813	0.137504	99.5138	0.924006	0.961091	3.40669	1.84444	0.45575	0.686086	1.14275	0.913933
HSPC_25	211222	2	HSPC	ADT baseline	0	27.951	45650041	0.939874	18024974	0.40678	49.7104	0.281195	99.4343	0.877241	0.937365	3.10584	1.74062	0.425577	0.663073	1.21092	0.938462
HSPC_26	211222	2	HSPC	ADT baseline	0	22.2592	54026650	1.07979	1.61836e+07	0.36	49.9594	0.256541	99.4865	0.85911	0.926924	3.18621	1.77928	0.436885	0.671413	1.17652	0.919112
HSPC_27	211222	2	HSPC	ADT baseline	0	60.0692	68698535	1.44072	14040190	0.318143	54.4586	0.352704	99.3523	0.932472	0.965528	2.93069	1.69746	0.443292	0.676513	1.13853	0.911674
HSPC_28	211222	2	HSPC	ADT baseline	0	41.8757	59273519	1.26485	15259665	0.347146	41.5791	0.396215	99.0471	0.942945	0.971239	2.92886	1.69133	0.460325	0.687496	1.1848	0.930229
HSPC_29	211222	2	HSPC	ADT baseline	0	21.6493	39230045	0.811656	21687445	0.486409	58.9992	0.218396	99.6298	0.905579	0.951721	3.13224	1.75766	0.418905	0.660675	1.19451	0.936268
HSPC_30	211222	2	HSPC	ADT baseline	13.85	21.1411	42766256	0.90892	15470088	0.347892	38.4248	0.188264	99.51	0.913175	0.955186	2.86314	1.68026	0.475519	0.701245	1.13655	0.914748
HSPC_31	211222	2	HSPC	ADT baseline	0	30.492	89291716	1.80813	16607284	0.36636	41.0894	0.251382	99.3882	0.937406	0.968169	3.24	1.79637	0.428895	0.666259	1.1448	0.920167
HSPC_32	211222	2	HSPC	ADT baseline	0	44.2134	71701103	1.46366	21624390	0.487146	39.0082	0.217757	99.4418	0.930986	0.964885	3.30509	1.81923	0.518809	0.728078	1.14423	0.921059
HSPC_33	211222	2	HSPC	ADT baseline	0	32.6264	61602206	1.27974	21969881	0.499262	35.098	0.209642	99.4027	0.903954	0.950981	3.20171	1.76271	0.481973	0.702297	1.14752	0.914981
HSPC_34	211222	2	HSPC	ADT baseline	0	82.0235	88418770	1.85534	21069891	0.483497	57.6509	0.39369	99.3171	0.945829	0.972562	3.05388	1.74206	0.524034	0.729812	1.14123	0.918704
HSPC_35	211222	2	HSPC	ADT baseline	0	21.9542	57596142	1.19727	20053859	0.455257	36.1489	0.200704	99.4448	0.904279	0.950971	3.28951	1.80537	0.494481	0.709333	1.16909	0.920606
HSPC_36	211222	2	HSPC	ADT baseline	7.067	15.1444	44399024	0.872816	29479332	0.644153	32.8954	0.0994653	99.6976	0.955708	0.977828	3.21547	1.80147	0.642189	0.803183	1.14512	0.919957
HSPC_37	211222	2	HSPC	ADT baseline	0	25.0034	61158293	1.27655	27094449	0.594946	33.7039	0.190139	99.4359	0.935503	0.967529	3.19126	1.785	0.572022	0.760375	1.15651	0.921156
HSPC_38	211222	2	HSPC	ADT baseline	0	18.905	72684169	1.47687	16937444	0.386719	27.0987	0.14377	99.4695	0.917007	0.957476	3.22278	1.79375	0.388878	0.637898	1.11278	0.899867
HSPC_39	211222	2	HSPC	ADT baseline	0	30.1871	54490022	1.17613	19741162	0.46299	47.1049	0.258037	99.4522	0.907714	0.953442	2.92525	1.70325	0.436845	0.671971	1.11903	0.905582
HSPC_40	211222	2	HSPC	ADT baseline	0	23.4788	59539817	1.22492	22878446	0.513087	39.0822	0.189638	99.5148	0.951371	0.975031	2.95142	1.71706	0.542682	0.740431	1.14528	0.915424
mCRPC_28_BL	210722	2	mCRPC	mCRPC_baseline	0	15.66	38836291	0.787919	15995301	0.360476	13.2501	0.0809362	99.3892	0.932953	0.966049	3.49017	1.89824	0.547626	0.744498	1.21076	0.950307
mCRPC_29_BL	210722	2	mCRPC	mCRPC_baseline	0	24.36	38620063	0.739847	25733307	0.531381	19.4801	0.0577886	99.7033	0.788794	0.889989	3.65733	1.9274	0.418378	0.657725	1.23631	0.958237
mCRPC_30_BL	220610	2	mCRPC	mCRPC_baseline	0	85.68	57551339	1.39113	19078778	0.469299	57.2633	0.128301	99.7759	0.94	0.97	3.35	1.85	0.45	0.68	1.14	0.92
mCRPC_31_BL	220610	2	mCRPC	mCRPC_baseline	0	38.08	57241163	1.31921	22086046	0.531476	47.8182	0.0960835	99.7991	0.94	0.97	3.45	1.89	0.44	0.68	1.18	0.94
mCRPC_32_BL	210722	2	mCRPC	mCRPC_baseline	0	20.3	112959880	2.28871	29716657	0.621392	17.6541	0.0634572	99.6406	0.9214	0.959938	3.43881	1.87645	0.355934	0.61673	1.21482	0.952132
mCRPC_33_BL	210722	2	mCRPC	mCRPC_baseline	4.752	72.5	57985462	1.16537	24412653	0.524239	16.6671	0.0457821	99.7253	0.932213	0.965401	3.39637	1.87372	0.562183	0.752876	1.14167	0.918207
mCRPC_34_BL	210722	2	mCRPC	mCRPC_baseline	5.466	37.7	47088353	0.877096	24671985	0.54778	31.4705	0.0857291	99.7276	0.928084	0.963744	3.41386	1.87407	0.513264	0.721751	1.16854	0.935202
mCRPC_35_BL	210722	2	mCRPC	mCRPC_baseline	5.896	26.1	66182475	1.04368	14491320	0.314507	22.9899	0.0604937	99.7369	0.900267	0.948466	3.94196	1.98924	0.598926	0.776743	1.19527	0.934223
mCRPC_36_BL	210722	2	mCRPC	mCRPC_baseline	6.554	24.36	49214163	1.01892	11438136	0.246209	19.8894	0.0688656	99.6538	0.836031	0.915376	3.43746	1.86188	0.440627	0.673943	1.17564	0.933887
mCRPC_37_BL	210722	2	mCRPC	mCRPC_baseline	7.175	27.26	73377421	1.49139	13611203	0.291458	27.0757	0.0880171	99.6749	0.949685	0.974322	3.46077	1.8816	0.374514	0.627623	1.14	0.916134
mCRPC_38_BL	210722	2	mCRPC	mCRPC_baseline	7.181	41.18	26228049	0.499927	20420876	0.446728	24.3176	0.0847248	99.6516	0.91196	0.954466	3.84564	1.97553	0.394893	0.643843	1.16099	0.933614
mCRPC_39_BL	210722	2	mCRPC	mCRPC_baseline	7.234	18.56	35547844	0.685193	17554112	0.379485	12.1757	0.0468414	99.6153	0.862008	0.927745	3.46819	1.87611	0.351817	0.612418	1.19552	0.948283
mCRPC_40_BL	210722	2	mCRPC	mCRPC_baseline	8.298	33.06	43441363	0.893322	14961981	0.32176	17.0291	0.0485605	99.7148	0.936814	0.967696	3.41506	1.86678	0.384164	0.636798	1.15857	0.927851
mCRPC_41_BL	210722	2	mCRPC	mCRPC_baseline	8.661	75.4	83666434	1.664	13773796	0.282051	36.6802	0.161985	99.5584	0.947888	0.973488	3.09601	1.76302	0.34339	0.606721	1.18873	0.938921
mCRPC_42_BL	210722	2	mCRPC	mCRPC_baseline	9.238	27.84	69941768	1.39488	11158086	0.233956	25.8291	0.0791607	99.6935	0.932272	0.965572	3.64965	1.93026	0.52004	0.728357	1.15699	0.927131
mCRPC_43_BL	210722	2	mCRPC	mCRPC_baseline	11	29	79329452	1.62885	21660227	0.480471	25.9009	0.0786139	99.6965	0.933561	0.966329	3.83729	1.95388	0.259841	0.547939	1.21165	0.941685
mCRPC_44_BL	210722	2	mCRPC	mCRPC_baseline	11.48	22.62	43148148	0.846975	15501229	0.338783	15.5617	0.0729943	99.5309	0.954771	0.97699	3.32417	1.85363	0.171026	0.473228	1.19534	0.945217
mCRPC_45_BL	210722	2	mCRPC	mCRPC_baseline	12.66	34.8	52384959	1.00827	18113535	0.393229	28.0694	0.166308	99.4075	0.893037	0.94485	3.53233	1.90279	0.39684	0.644436	1.19243	0.937945
mCRPC_46_BL	210722	2	mCRPC	mCRPC_baseline	12.85	26.68	52299920	1.10945	25922657	0.56907	26.703	0.0611259	99.7711	0.790327	0.890124	3.76498	1.9487	0.43009	0.667817	1.17359	0.926883
mCRPC_47_BL	210722	2	mCRPC	mCRPC_baseline	14.36	52.78	58385465	1.22332	26260722	0.553376	16.2902	0.133132	99.1827	0.911202	0.954593	3.15721	1.79815	0.546708	0.743764	1.18922	0.930392
mCRPC_48_BL	210722	2	mCRPC	mCRPC_baseline	15.77	46.98	43725516	0.881134	12147956	0.254558	36.5279	0.180357	99.5062	0.933903	0.966952	3.49899	1.89386	0.442517	0.676568	1.16091	0.926381
mCRPC_49_BL	230808	2	mCRPC	mCRPC_baseline	6.939	34.2	41487697	1.68035	11131725	0.537051	33.48	0.08	99.77	0.964	0.982	3.409	1.899	0.546	0.744	1.14	0.918
mCRPC_50_BL	230808	2	mCRPC	mCRPC_baseline	6.657	44.8	41198368	1.95108	14643766	0.738184	41.02	0.21	99.49	0.955	0.977	3.207	1.816	0.54	0.74	1.119	0.911
mCRPC_51_BL	230808	2	mCRPC	mCRPC_baseline	18.94	47.6	54232711	2.44924	12387799	0.607865	118.71	0.1	99.91	0.915	0.957	3.295	1.846	0.493	0.708	1.116	0.908
mCRPC_52_BL	230808	2	mCRPC	mCRPC_baseline	11.48	17.92	76175990	3.05143	43522013	2.07893	49.86	0.16	99.68	0.955	0.978	3.166	1.806	0.736	0.858	1.169	0.932
mCRPC_53_BL	230808	2	mCRPC	mCRPC_baseline	0	18.48	72528412	3.15161	36546696	1.78773	57.3	0.15	99.73	0.969	0.985	2.872	1.709	0.701	0.838	1.173	0.925
mCRPC_54_BL	230808	2	mCRPC	mCRPC_baseline	0	21.28	74703095	3.23622	38516592	1.95136	58.39	0.11	99.81	0.976	0.988	3.167	1.758	0.802	0.896	1.445	0.962
mCRPC_55_BL	230808	2	mCRPC	mCRPC_baseline	0	22.4	96645628	4.26636	50417283	2.60473	54.08	0.13	99.75	0.97	0.985	2.836	1.683	0.781	0.884	1.144	0.922
mCRPC_56_BL	230808	2	mCRPC	mCRPC_baseline	32.97	29.12	51592374	2.27804	19279899	0.953233	53.23	0.12	99.77	0.942	0.971	3.2436	1.8114	0.622	0.791	1.1577	0.9239
mCRPC_57_BL	230808	2	mCRPC	mCRPC_baseline	0	12.88	75210192	3.01005	13713039	0.704506	48.42	0.17	99.65	0.968	0.984	3.033	1.726	0.618	0.79	1.397	0.95
mCRPC_58_BL	230808	2	mCRPC	mCRPC_baseline	0	12.88	86472935	3.30839	27224463	1.36935	47.42	0.09	99.81	0.973	0.987	2.997	1.747	0.687	0.829	1.1	0.912
mCRPC_59_BL	230808	2	mCRPC	mCRPC_baseline	5.7	12.88	36884008	1.66959	27501610	1.38141	38.46	0.13	99.67	0.947	0.973	3.153	1.762	0.722	0.85	1.362	0.944
mCRPC_60_BL	230808	2	mCRPC	mCRPC_baseline	0	13.44	39480137	1.61297	14827485	0.73057	41.52	0.11	99.73	0.955	0.977	3.417	1.839	0.643	0.804	1.476	0.978
mCRPC_61_BL	230808	2	mCRPC	mCRPC_baseline	9.13	14	34589672	1.67651	21596889	1.13098	44.17	0.15	99.66	0.951	0.975	2.7869	1.6817	0.62	0.79	1.1217	0.9121
mCRPC_62_BL	230808	2	mCRPC	mCRPC_baseline	13.5	29.68	47261670	2.15686	23712481	1.15085	49.7	0.14	99.72	0.967	0.984	3.0794	1.7746	0.67	0.819	1.1177	0.9144
mCRPC_63_BL	230808	2	mCRPC	mCRPC_baseline	0	6.16	45227117	1.76528	31455032	1.51858	53.56	0.13	99.75	0.92	0.96	3.09	1.784	0.61	0.784	1.11	0.913
mCRPC_64_BL	230808	2	mCRPC	mCRPC_baseline	0	7.28	112675764	3.47949	27118456	1.30324	53.31	0.13	99.75	0.964	0.981	3.212	1.82	0.656	0.811	1.145	0.924
mCRPC_65_BL	230808	2	mCRPC	mCRPC_baseline	20.64	15.68	110223645	4.05494	19796834	0.926861	47.86	0.13	99.72	0.957	0.979	3.224	1.814	0.584	0.768	1.126	0.912
mCRPC_66_BL	230808	2	mCRPC	mCRPC_baseline	53.9	100	82242486	4.16537	21532925	1.04056	69.32	0.17	99.76	0.918	0.958	2.9756	1.6947	0.549	0.746	1.0592	0.8778
mCRPC_67_BL	230808	2	mCRPC	mCRPC_baseline	49.66	100	67949503	3.25332	14442298	0.706385	72.12	0.29	99.59	0.975	0.987	2.921	1.7204	0.645	0.804	1.045	0.8779
mCRPC_68_BL	230808	2	mCRPC	mCRPC_baseline	0	6.16	71552607	2.97099	30043204	1.394	78.24	0.1	99.87	0.968	0.984	3.028	1.759	0.637	0.801	1.147	0.932
mCRPC_69_BL	230808	2	mCRPC	mCRPC_baseline	0	7.84	54951149	1.90962	16489945	0.780671	50.77	0.06	99.89	0.957	0.979	3.541	1.915	0.574	0.761	1.15	0.926
mCRPC_70_BL	230808	2	mCRPC	mCRPC_baseline	0	8.96	91404401	3.29474	10712008	0.525772	49.39	0.1	99.8	0.969	0.984	3.222	1.828	0.488	0.705	1.125	0.923
mCRPC_69_Sc1	230808	2	mCRPC	mCRPC_follow-up1	0	33.6	37022586	1.56029	26953359	1.29976	49.84	0.1	99.8	0.943	0.971	3.238	1.843	0.717	0.848	1.14	0.919
mCRPC_52_Sc1	230808	2	mCRPC	mCRPC_follow-up1	21.53	100	63910276	2.61515	29080021	1.30737	59.45	0.07	99.89	0.924	0.961	3.584	1.918	0.642	0.804	1.193	0.934
mCRPC_51_Sc1	230808	2	mCRPC	mCRPC_follow-up1	25.51	100	45436867	1.98814	11484185	0.535525	47.51	0.05	99.9	0.908	0.953	3.428	1.902	0.485	0.705	1.142	0.922
mCRPC_55_Sc1	230808	2	mCRPC	mCRPC_follow-up1	0	17.36	71269975	2.93386	27869288	1.36084	53.62	0.13	99.77	0.967	0.983	3.19	1.818	0.702	0.838	1.16	0.926
mCRPC_56_Sc1	230808	2	mCRPC	mCRPC_follow-up1	31.22	19.6	86520363	3.60866	21076817	1.03883	54.45	0.14	99.73	0.973	0.986	3.0805	1.7695	0.643	0.803	1.1609	0.9233
mCRPC_53_Sc1	230808	2	mCRPC	mCRPC_follow-up1	0	19.6	84785646	3.3579	29873446	1.51269	52.18	0.15	99.72	0.969	0.984	2.919	1.713	0.651	0.809	1.147	0.911
mCRPC_49_Sc1	230808	2	mCRPC	mCRPC_follow-up1	0	20.16	66003171	2.74643	35398763	1.67763	63.39	0.18	99.71	0.981	0.991	3.316	1.852	0.786	0.887	1.197	0.948
mCRPC_50_Sc1	230808	2	mCRPC	mCRPC_follow-up1	0	21.84	42677265	1.87455	31700963	1.5527	61.6	0.13	99.79	0.955	0.977	3.465	1.845	0.763	0.874	1.411	0.964
mCRPC_54_Sc1	230808	2	mCRPC	mCRPC_follow-up1	0	10.64	39525063	1.77276	11055728	0.55478	55.73	0.13	99.78	0.96	0.98	3.034	1.761	0.497	0.712	1.117	0.916
mCRPC_68_Sc1	230808	2	mCRPC	mCRPC_follow-up1	0	10.64	73611204	2.88576	20137228	1.00885	56.28	0.12	99.79	0.976	0.988	3.088	1.748	0.717	0.848	1.449	0.966
mCRPC_61_Sc1	230808	2	mCRPC	mCRPC_follow-up1	7.071	11.76	39431675	1.76451	11455860	0.556028	56.26	0.15	99.74	0.959	0.979	3.2589	1.7885	0.572	0.76	1.489	0.972
mCRPC_59_Sc1	230808	2	mCRPC	mCRPC_follow-up1	0	15.68	72314017	2.57819	20535073	0.998799	51.06	0.13	99.74	0.96	0.98	3.334	1.791	0.679	0.826	1.611	1.002
mCRPC_60_Sc1	230808	2	mCRPC	mCRPC_follow-up1	0	15.68	55218392	2.10193	25440452	1.29617	43.91	0.12	99.73	0.959	0.979	2.785	1.648	0.799	0.894	1.484	0.98
mCRPC_62_Sc1	230808	2	mCRPC	mCRPC_follow-up1	6.34	23.52	53205952	2.36933	28671876	1.32181	48.97	0.13	99.74	0.968	0.984	3.0103	1.7526	0.675	0.822	1.1041	0.9109
mCRPC_64_Sc1	230808	2	mCRPC	mCRPC_follow-up1	0	8.4	61198798	2.43794	14267650	0.692336	50.22	0.12	99.76	0.955	0.978	3.232	1.826	0.537	0.739	1.153	0.922
mCRPC_63_Sc1	230808	2	mCRPC	mCRPC_follow-up1	0	10.64	68680123	2.60006	23124011	1.15133	47.23	0.16	99.66	0.949	0.974	3.098	1.783	0.577	0.763	1.133	0.922
mCRPC_65_Sc1	230808	2	mCRPC	mCRPC_follow-up1	0	11.2	33584606	1.44291	13195906	0.638783	45.06	0.15	99.66	0.937	0.968	3.21	1.815	0.481	0.702	1.154	0.929
mCRPC_66_Sc1	230808	2	mCRPC	mCRPC_follow-up1	27.45	25.2	42932552	1.94509	57254369	2.78071	51.77	0.12	99.78	0.953	0.976	3.2282	1.8082	0.81	0.901	1.0796	0.8909
mCRPC_67_Sc1	230808	2	mCRPC	mCRPC_follow-up1	18.48	57.68	43456044	2.07159	11651925	0.548474	57.1	0.19	99.67	0.926	0.962	3.1714	1.7853	0.474	0.697	1.0954	0.8964
mCRPC_70_Sc1	230808	2	mCRPC	mCRPC_follow-up1	0	6.72	69055397	2.64527	10531329	0.510037	66.75	0.11	99.84	0.963	0.982	3.211	1.826	0.462	0.691	1.117	0.92
mCRPC_58_Sc2	230808	2	mCRPC	mCRPC_follow-up1	0	8.4	36511581	1.34301	11706437	0.546464	38.84	0.07	99.81	0.942	0.971	3.481	1.891	0.438	0.673	1.193	0.941
mCRPC_57_Sc2	230808	2	mCRPC	mCRPC_follow-up1	0	9.52	103726679	3.77297	24478811	1.21827	38.09	0.07	99.82	0.968	0.984	3.167	1.793	0.6	0.78	1.098	0.899
mCRPC_55_Sc2	230808	2	mCRPC	mCRPC_follow-up2	0	35.3	57280886	2.5377	21688930	1.13768	37.52	0.12	99.67	0.947	0.974	2.83	1.699	0.648	0.807	1.118	0.91
mCRPC_51_Sc2	230808	2	mCRPC	mCRPC_follow-up2	14.56	100	47327999	1.98261	12181028	0.54143	62.15	0.08	99.88	0.904	0.951	3.75	1.993	0.491	0.71	1.119	0.913
mCRPC_59_Sc2	230808	2	mCRPC	mCRPC_follow-up2	0	16.8	64480991	2.73669	45485554	2.22482	58.95	0.13	99.78	0.972	0.986	3.103	1.735	0.794	0.892	1.563	0.985
mCRPC_60_Sc2	230808	2	mCRPC	mCRPC_follow-up2	0	17.92	50017373	2.44877	27376212	1.38793	54.11	0.1	99.81	0.964	0.982	2.777	1.654	0.795	0.892	1.431	0.96
mCRPC_53_Sc2	230808	2	mCRPC	mCRPC_follow-up2	0	19.04	72524496	2.83128	42430294	2.14053	52.44	0.11	99.79	0.96	0.98	3.158	1.789	0.709	0.843	1.12	0.909
mCRPC_54_Sc2	230808	2	mCRPC	mCRPC_follow-up2	0	20.16	60851281	2.75352	25858691	1.31889	56.08	0.1	99.83	0.977	0.988	3.106	1.761	0.737	0.859	1.388	0.955
mCRPC_49_Sc2	230808	2	mCRPC	mCRPC_follow-up2	11.03	21.28	36031354	1.59814	68529959	3.36584	57.11	0.14	99.76	0.976	0.989	3.252	1.84	0.843	0.919	1.171	0.932
mCRPC_50_Sc2	230808	2	mCRPC	mCRPC_follow-up2	0	21.28	38509971	1.74403	33775995	1.67779	56.42	0.17	99.7	0.957	0.979	3.343	1.817	0.8	0.894	1.44	0.969
mCRPC_58_Sc2	230808	2	mCRPC	mCRPC_follow-up2	0	10.08	86108248	2.93566	24728604	1.19922	70.23	0.15	99.79	0.974	0.987	3.295	1.822	0.751	0.868	1.401	0.952
mCRPC_61_Sc2	230808	2	mCRPC	mCRPC_follow-up2	8.224	10.08	38076578	1.89933	10987299	0.577362	58.29	0.11	99.8	0.95	0.975	2.8662	1.6598	0.66	0.815	1.5148	0.9734
mCRPC_69_Sc2	230808	2	mCRPC	mCRPC_follow-up2	0	11.76	43732734	1.89951	20007455	1.04142	44.71	0.13	99.7	0.966	0.983	3.143	1.77	0.745	0.864	1.378	0.949
mCRPC_57_Sc2	230808	2	mCRPC	mCRPC_follow-up2	0	11.76	58551189	2.40304	24091906	1.21264	39.88	0.11	99.71	0.978	0.989	3.075	1.775	0.719	0.848	1.15	0.923
mCRPC_63_Sc2	230808	2	mCRPC	mCRPC_follow-up2	0	6.16	36103292	1.40515	27748567	1.33154	54.12	0.14	99.75	0.916	0.957	3.048	1.766	0.608	0.783	1.123	0.916
mCRPC_64_Sc2	230808	2	mCRPC	mCRPC_follow-up2	0	10.08	103831543	3.91636	14487944	0.705889	45.48	0.16	99.65	0.963	0.981	3.224	1.811	0.544	0.743	1.178	0.933
mCRPC_65_Sc2	230808	2	mCRPC	mCRPC_follow-up2	37.03	31.36	56803076	2.61813	13550956	0.66435	51.34	0.12	99.76	0.945	0.973	3.045	1.732	0.508	0.72	1.137	0.916
mCRPC_67_Sc2	230808	2	mCRPC	mCRPC_follow-up2	28.51	67.2	32086574	1.57017	13101236	0.628484	52.99	0.11	99.79	0.916	0.957	3.1301	1.7673	0.488	0.707	1.0671	0.8855
mCRPC_66_Sc2	230808	2	mCRPC	mCRPC_follow-up2	36.57	76.16	34697484	1.61238	30467656	1.52789	61.98	0.16	99.74	0.952	0.976	3.2345	1.814	0.767	0.877	1.0999	0.8987
mCRPC_68_Sc2	230808	2	mCRPC	mCRPC_follow-up2	0	6.16	50611614	1.92903	32804786	1.56784	55.47	0.06	99.88	0.958	0.979	3.268	1.833	0.668	0.818	1.145	0.924
mCRPC_70_Sc2	230808	2	mCRPC	mCRPC_follow-up2	0	7.28	84109052	3.10288	32433271	1.53533	46.21	0.06	99.86	0.96	0.98	3.347	1.861	0.66	0.814	1.14	0.927
