# Supplementary material for: Genome-wide methylome profiling of cell-free DNA enables prognostication of patients with castration-resistant prostate cancer
Source: Br J Cancer. 2026 Apr 10;135(1):127–38. doi: 10.1038/s41416-026-03432-y (PMC13269899; doi:10.1038/s41416-026-03432-y)
Supplement: Supplementary file 12 — Supplementary Table 4 [file 41416_2026_3432_MOESM12_ESM.xlsx]

## Sheet: Sheet1
Table S4: Cohort 1 DMRs
Region	DMR	NPCC methylation (nrpm)	mCRPC methylation (nrpm)	Log2FC	Adjusted P-value	CpG annotation	Gene	Gene annotation
chr1_842101	HyperDMR	0.0294294	0.370224	2.17109	1.77526e-05	hg19_cpg_shores	NA	NA_hg19_genes_1to5kb
chr1_848101	HyperDMR	0.0392593	0.242466	1.5271	0.0371007	hg19_cpg_shelves	NA	NA_hg19_genes_exons
chr1_861301	HyperDMR	0.0397337	0.77205	2.95731	0.000245172	hg19_cpg_islands	SAMD11	SAMD11_hg19_genes_promoters, SAMD11_hg19_genes_introns, SAMD11_hg19_genes_5UTRs, SAMD11_hg19_genes_exons
chr1_905701	HyperDMR	0.193397	0.737548	1.64336	0.00270352	hg19_cpg_shores	PLEKHN1	PLEKHN1_hg19_genes_exons, PLEKHN1_hg19_genes_introns
chr1_906001	HyperDMR	0.191693	0.972957	1.9739	3.62751e-06	hg19_cpg_shores, hg19_cpg_islands	PLEKHN1	PLEKHN1_hg19_genes_introns, PLEKHN1_hg19_genes_exons
chr1_932701	HyperDMR	0.0676837	0.564379	2.21782	1.92433e-05	hg19_cpg_shores
chr1_944701	HyperDMR	0.156834	0.695133	1.71455	1.7459e-05	hg19_cpg_shelves	ISG15	ISG15_hg19_genes_1to5kb
chr1_958501	HyperDMR	0.082106	0.402346	1.64851	0.00277099	hg19_cpg_shelves	AGRN	AGRN_hg19_genes_introns
chr1_969601	HyperDMR	0.0379022	0.299493	1.72718	0.0014172	hg19_cpg_islands	AGRN	AGRN_hg19_genes_introns
chr1_974701	HyperDMR	0.0237149	0.253306	1.8014	0.00602744	hg19_cpg_shores	AGRN	AGRN_hg19_genes_introns
chr1_975001	HyperDMR	0.109352	0.472911	1.62621	4.55825e-05	hg19_cpg_shores	AGRN	AGRN_hg19_genes_introns
chr1_985201	HypoDMR	0.882619	0.297407	-1.50665	5.29903e-06	hg19_cpg_shores	AGRN	AGRN_hg19_genes_introns, AGRN_hg19_genes_exons
chr1_3071701	HyperDMR	0.440456	1.69689	1.77964	0.000785448	hg19_cpg_shores, hg19_cpg_islands	PRDM16	PRDM16_hg19_genes_introns
chr1_3072001	HyperDMR	0.0471843	0.327756	1.68997	0.02431	hg19_cpg_islands, hg19_cpg_shores	PRDM16	PRDM16_hg19_genes_introns
chr1_3078001	HypoDMR	0.40595	0.0925095	-1.80908	8.25697e-05	hg19_cpg_shelves	PRDM16	PRDM16_hg19_genes_introns
chr1_3098701	HyperDMR	0.273008	1.32716	1.99461	1.29971e-06	hg19_cpg_shelves	PRDM16	PRDM16_hg19_genes_introns
chr1_3099901	HyperDMR	0.0619869	1.01093	3.06227	2.65432e-06	hg19_cpg_shelves	PRDM16	PRDM16_hg19_genes_introns
chr1_3100201	HyperDMR	0.174011	0.952365	2.07991	0.00257829	hg19_cpg_shelves	PRDM16	PRDM16_hg19_genes_introns
chr1_3100501	HyperDMR	0.149495	0.763533	1.89089	0.0162129	hg19_cpg_shelves, hg19_cpg_shores	PRDM16	PRDM16_hg19_genes_introns
chr1_3138601	HyperDMR	0.0311681	0.279413	1.78666	0.012368	hg19_cpg_inter	PRDM16	PRDM16_hg19_genes_introns
chr1_3164401	HyperDMR	0.100222	0.475506	1.6478	0.0219808	hg19_cpg_islands, hg19_cpg_shores	PRDM16	PRDM16_hg19_genes_introns
chr1_3329101	HypoDMR	0.327392	0.0753031	-1.75652	0.00030691	hg19_cpg_islands	PRDM16	PRDM16_hg19_genes_exons, PRDM16_hg19_genes_introns
chr1_3339901	HyperDMR	0.106102	0.44053	1.55746	0.0191766	hg19_cpg_shelves, hg19_cpg_shores	PRDM16	PRDM16_hg19_genes_introns
chr1_3433201	HyperDMR	0.0825634	0.403576	1.57461	0.0113943	hg19_cpg_shelves	MEGF6	MEGF6_hg19_genes_introns
chr1_3454801	HyperDMR	0.0379287	0.298613	1.80145	0.000924568	hg19_cpg_inter	MEGF6	MEGF6_hg19_genes_introns
chr1_3463201	HypoDMR	0.220843	0.0470385	-1.73327	0.000703808	hg19_cpg_shelves	MEGF6	MEGF6_hg19_genes_introns
chr1_3513001	HypoDMR	0.231012	0.0639717	-1.51779	0.00540668	hg19_cpg_shores	MEGF6	MEGF6_hg19_genes_introns
chr1_3528601	HyperDMR	0.026464	0.305243	1.9462	0.000296855	hg19_cpg_islands, hg19_cpg_shores	MEGF6	MEGF6_hg19_genes_promoters
chr1_3567901	HyperDMR	0.0339802	0.29464	1.7787	0.00477487	hg19_cpg_islands	TP73	TP73_hg19_genes_1to5kb, WRAP73_hg19_genes_1to5kb, TP73_hg19_genes_promoters
chr1_3594901	HyperDMR	0.072115	0.354716	1.56974	0.00683017	hg19_cpg_inter	TP73	TP73_hg19_genes_introns
chr1_3647101	HyperDMR	0.111307	0.487926	1.67491	0.0108609	hg19_cpg_shelves, hg19_cpg_shores	TP73	TP73_hg19_genes_introns
chr1_4103701	HypoDMR	0.361749	0.10818	-1.50713	0.00710599	hg19_cpg_inter
chr1_4242601	HypoDMR	0.260584	0.0727418	-1.50105	0.000804887	hg19_cpg_inter
chr1_4274101	HypoDMR	0.250412	0.0634283	-1.56514	0.00823136	hg19_cpg_inter
chr1_4471501	HypoDMR	0.450604	0.140594	-1.55065	0.000671203	hg19_cpg_inter	LINC01777	LINC01777_hg19_genes_promoters
chr1_4490101	HypoDMR	0.259161	0.0715041	-1.50481	0.000541942	hg19_cpg_inter
chr1_4604401	HypoDMR	0.393367	0.118333	-1.50434	1.38309e-05	hg19_cpg_inter
chr1_4772101	HypoDMR	0.328992	0.0921821	-1.56539	0.00386697	hg19_cpg_islands	AJAP1	AJAP1_hg19_genes_exons
chr1_4776601	HypoDMR	0.47041	0.124526	-1.65548	0.00291344	hg19_cpg_inter	AJAP1	AJAP1_hg19_genes_introns
chr1_4952701	HypoDMR	0.185556	0.0486938	-1.53229	0.000505387	hg19_cpg_inter
chr1_5099101	HypoDMR	0.159758	0.0339229	-1.55109	0.00199843	hg19_cpg_inter
chr1_5106001	HypoDMR	0.282843	0.0599103	-1.79667	3.63475e-06	hg19_cpg_inter
chr1_5111101	HypoDMR	0.15267	0.0219003	-1.66959	0.00157271	hg19_cpg_inter
chr1_5272201	HypoDMR	0.249168	0.053279	-1.68927	6.15067e-05	hg19_cpg_inter
chr1_5362201	HypoDMR	0.238625	0.0409657	-1.81322	5.6997e-05	hg19_cpg_inter
chr1_5379601	HypoDMR	0.309931	0.0891714	-1.52179	0.00074538	hg19_cpg_inter
chr1_5454601	HypoDMR	0.405639	0.11596	-1.56635	0.00104706	hg19_cpg_inter
chr1_5491501	HypoDMR	0.256334	0.0374309	-1.91141	7.33048e-05	hg19_cpg_inter
chr1_5663101	HypoDMR	0.205647	0.0472254	-1.62799	0.000189614	hg19_cpg_inter	NA	NA_hg19_genes_introns
chr1_5715901	HypoDMR	0.668571	0.186124	-1.66125	0.000354494	hg19_cpg_inter	NA	NA_hg19_genes_introns
chr1_5727901	HypoDMR	0.515554	0.100113	-2.06063	1.00316e-05	hg19_cpg_inter	NA	NA_hg19_genes_introns
chr1_5761801	HypoDMR	0.555174	0.138697	-1.74961	0.000328136	hg19_cpg_inter
chr1_5864101	HypoDMR	0.471079	0.146266	-1.54129	2.25844e-05	hg19_cpg_inter
chr1_6053401	HyperDMR	0.0236641	0.199243	1.55802	0.0101616	hg19_cpg_shores	NPHP4	NPHP4_hg19_genes_promoters, KCNAB2_hg19_genes_introns, NPHP4_hg19_genes_1to5kb
chr1_6054901	HyperDMR	0.113054	0.769283	2.24701	6.25619e-07	hg19_cpg_shores, hg19_cpg_shelves	KCNAB2	KCNAB2_hg19_genes_introns, NPHP4_hg19_genes_1to5kb
chr1_6086401	HyperDMR	0.0250353	0.409054	2.40621	0.000673858	hg19_cpg_islands, hg19_cpg_shores	KCNAB2	KCNAB2_hg19_genes_introns, KCNAB2_hg19_genes_5UTRs, KCNAB2_hg19_genes_exons
chr1_6087601	HyperDMR	0.0497179	0.297927	1.6102	0.00153926	hg19_cpg_shores	KCNAB2	KCNAB2_hg19_genes_introns
chr1_6088201	HyperDMR	0.0180373	0.297356	2.1497	1.51228e-05	hg19_cpg_shores, hg19_cpg_shelves	KCNAB2	KCNAB2_hg19_genes_introns
chr1_6088501	HyperDMR	0.113316	0.751672	2.17817	4.54893e-07	hg19_cpg_shelves	KCNAB2	KCNAB2_hg19_genes_introns
chr1_6240901	HyperDMR	0	0.262836	2.32534	0.00679828	hg19_cpg_shores, hg19_cpg_islands	CHD5	CHD5_hg19_genes_promoters, CHD5_hg19_genes_1to5kb
chr1_6241201	HyperDMR	0.0157435	0.505558	2.79326	0.000852558	hg19_cpg_islands, hg19_cpg_shores	CHD5	CHD5_hg19_genes_1to5kb
chr1_6267001	HyperDMR	0.0584405	0.537926	2.31971	2.09191e-08	hg19_cpg_shores	RNF207	RNF207_hg19_genes_1to5kb, RNF207_hg19_genes_introns
chr1_6268501	HyperDMR	0.171107	0.946214	2.10483	1.57877e-09	hg19_cpg_shores	RNF207	RNF207_hg19_genes_introns, RNF207_hg19_genes_promoters, RNF207_hg19_genes_exons, RNF207_hg19_genes_5UTRs
chr1_6301201	HyperDMR	0.0968239	0.872766	2.52913	1.92338e-10	hg19_cpg_shores	HES3	HES3_hg19_genes_1to5kb
chr1_6301501	HyperDMR	0.0382434	0.441783	2.23288	5.57249e-06	hg19_cpg_shores, hg19_cpg_islands	HES3	HES3_hg19_genes_1to5kb
chr1_6408601	HyperDMR	0.0132359	0.646504	3.2397	4.83928e-12	hg19_cpg_inter	ACOT7	ACOT7_hg19_genes_introns
chr1_6480301	HyperDMR	0.024126	0.512398	2.69702	9.20582e-06	hg19_cpg_islands	ESPN	ESPN_hg19_genes_1to5kb, HES2_hg19_genes_introns, HES2_hg19_genes_promoters
chr1_6480601	HyperDMR	0.00525554	0.185355	1.81149	0.00199843	hg19_cpg_islands	ESPN	ESPN_hg19_genes_1to5kb, HES2_hg19_genes_introns, HES2_hg19_genes_promoters
chr1_6501001	HyperDMR	0.161	0.617728	1.56798	3.6008e-06	hg19_cpg_islands, hg19_cpg_shores	ESPN	ESPN_hg19_genes_exons, ESPN_hg19_genes_introns
chr1_6507601	HyperDMR	0.00789016	0.389902	2.65511	0.00085563	hg19_cpg_islands	ESPN	ESPN_hg19_genes_introns, ESPN_hg19_genes_promoters
chr1_6510301	HyperDMR	0.0219713	0.29639	2.14008	4.87696e-05	hg19_cpg_shores	ESPN	ESPN_hg19_genes_introns
chr1_6519901	HyperDMR	0.047369	0.372464	1.9712	0.000127792	hg19_cpg_shores	ESPN	ESPN_hg19_genes_introns, ESPN_hg19_genes_exons
chr1_6520201	HyperDMR	0.0553572	0.558828	2.32363	1.49657e-07	hg19_cpg_shores	ESPN	ESPN_hg19_genes_exons, ESPN_hg19_genes_3UTRs
chr1_6525901	HyperDMR	0.00526282	0.194545	1.91324	0.000275442	hg19_cpg_shores, hg19_cpg_islands	TNFRSF25	TNFRSF25_hg19_genes_1to5kb, TNFRSF25_hg19_genes_introns, TNFRSF25_hg19_genes_5UTRs, TNFRSF25_hg19_genes_exons, PLEKHG5_hg19_genes_exons, PLEKHG5_hg19_genes_3UTRs
chr1_6526201	HyperDMR	0.0173176	0.351917	2.3106	5.28843e-07	hg19_cpg_islands, hg19_cpg_shores	TNFRSF25	TNFRSF25_hg19_genes_1to5kb, TNFRSF25_hg19_genes_5UTRs, TNFRSF25_hg19_genes_exons, PLEKHG5_hg19_genes_exons, PLEKHG5_hg19_genes_3UTRs, TNFRSF25_hg19_genes_promoters
chr1_6569401	HyperDMR	0.117794	0.762449	2.14587	1.00235e-09	hg19_cpg_inter	PLEKHG5	PLEKHG5_hg19_genes_introns
chr1_6651301	HyperDMR	0.0359603	0.28747	1.83107	0.00018418	hg19_cpg_shelves, hg19_cpg_shores	KLHL21	KLHL21_hg19_genes_exons, KLHL21_hg19_genes_3UTRs
chr1_6652501	HyperDMR	0.0603518	0.300739	1.50169	0.00775349	hg19_cpg_shores	KLHL21	KLHL21_hg19_genes_exons, KLHL21_hg19_genes_3UTRs
chr1_6663301	HyperDMR	0	0.176217	1.87303	0.0453736	hg19_cpg_islands	KLHL21	KLHL21_hg19_genes_1to5kb, KLHL21_hg19_genes_promoters
chr1_6663601	HyperDMR	0.00703338	0.572059	3.1691	3.56121e-06	hg19_cpg_islands, hg19_cpg_shores	KLHL21	KLHL21_hg19_genes_1to5kb, KLHL21_hg19_genes_promoters
chr1_6663901	HyperDMR	0.0335771	0.256801	1.698	0.000794502	hg19_cpg_shores	KLHL21	KLHL21_hg19_genes_1to5kb, KLHL21_hg19_genes_promoters
chr1_6803401	HyperDMR	0.023641	0.267999	1.91266	9.51401e-05	hg19_cpg_inter
chr1_6809401	HypoDMR	0.219726	0.055946	-1.53665	0.00105558	hg19_cpg_inter
chr1_6986401	HypoDMR	0.359536	0.0988745	-1.509	0.000542729	hg19_cpg_inter	CAMTA1	CAMTA1_hg19_genes_introns
chr1_7021801	HyperDMR	0.136209	0.608301	1.73101	3.3216e-06	hg19_cpg_shores, hg19_cpg_islands	CAMTA1	CAMTA1_hg19_genes_introns
chr1_7022101	HyperDMR	0.144249	0.779162	1.97194	2.17687e-06	hg19_cpg_islands, hg19_cpg_shores	CAMTA1	CAMTA1_hg19_genes_introns
chr1_7129801	HyperDMR	0.0631553	0.289475	1.50453	0.00141307	hg19_cpg_inter	CAMTA1	CAMTA1_hg19_genes_introns
chr1_7133401	HypoDMR	0.126639	0.0209892	-1.54617	0.0059809	hg19_cpg_inter	CAMTA1	CAMTA1_hg19_genes_introns
chr1_7210201	HyperDMR	0.0329622	0.210935	1.50096	0.0198792	hg19_cpg_inter	CAMTA1	CAMTA1_hg19_genes_introns
chr1_7296301	HyperDMR	0.0568063	0.337538	1.67366	0.000381439	hg19_cpg_inter	CAMTA1	CAMTA1_hg19_genes_introns
chr1_7382701	HypoDMR	0.199702	0.0431116	-1.62122	0.00162601	hg19_cpg_inter	CAMTA1	CAMTA1_hg19_genes_introns
chr1_7654201	HypoDMR	0.349993	0.0930001	-1.60707	0.00564273	hg19_cpg_inter	CAMTA1	CAMTA1_hg19_genes_introns
chr1_8013901	HyperDMR	0.00547527	0.461707	2.86393	0.00190142	hg19_cpg_shores, hg19_cpg_islands
chr1_8164501	HyperDMR	0.0230962	0.222077	1.7322	0.00176701	hg19_cpg_inter
chr1_8181001	HyperDMR	0.00541322	0.21001	1.93708	0.0263352	hg19_cpg_inter
chr1_8271901	HyperDMR	0.174534	1.64633	2.77858	1.61596e-11	hg19_cpg_shores, hg19_cpg_islands
chr1_8272201	HyperDMR	0.0627032	0.930538	2.95912	1.56621e-13	hg19_cpg_islands, hg19_cpg_shores
chr1_8277001	HyperDMR	0.101588	0.641355	1.97494	9.32537e-09	hg19_cpg_shores, hg19_cpg_islands
chr1_8277601	HyperDMR	0.0486052	0.738903	2.8095	1.8803e-10	hg19_cpg_islands, hg19_cpg_shores
chr1_8378401	HyperDMR	0.0136935	0.188827	1.65336	0.0163582	hg19_cpg_islands, hg19_cpg_shores
chr1_8378701	HyperDMR	0.105622	0.582219	1.90487	0.000129374	hg19_cpg_shores
chr1_8439601	HyperDMR	0.170526	0.641217	1.5812	1.38821e-05	hg19_cpg_inter	RERE	RERE_hg19_genes_introns
chr1_9031201	HyperDMR	0.096957	0.434746	1.66062	0.000287019	hg19_cpg_inter	CA6	CA6_hg19_genes_introns
chr1_9041401	HypoDMR	0.521635	0.104696	-1.90634	3.35418e-06	hg19_cpg_inter
chr1_9064501	HyperDMR	0.106751	0.569364	1.90475	5.55824e-08	hg19_cpg_inter	SLC2A7	SLC2A7_hg19_genes_introns
chr1_9071101	HyperDMR	0.106822	0.650008	2.03019	7.14694e-08	hg19_cpg_inter	SLC2A7	SLC2A7_hg19_genes_introns
chr1_9136201	HyperDMR	0.0726018	0.326814	1.51334	0.00170879	hg19_cpg_inter	SLC2A5	SLC2A5_hg19_genes_introns
chr1_9138901	HyperDMR	0.0760748	0.391407	1.68307	0.00233751	hg19_cpg_inter	SLC2A5	SLC2A5_hg19_genes_introns
chr1_9143401	HyperDMR	0.0307769	0.289637	1.87201	0.000587041	hg19_cpg_inter	SLC2A5	SLC2A5_hg19_genes_introns
chr1_9154201	HyperDMR	0.12184	0.61862	1.86725	1.6486e-08	hg19_cpg_inter
chr1_9299701	HyperDMR	0.00880019	0.237603	2.13404	7.78648e-06	hg19_cpg_inter	H6PD	H6PD_hg19_genes_introns
chr1_9300001	HyperDMR	0.0118209	0.236701	1.97157	0.000188699	hg19_cpg_inter	H6PD	H6PD_hg19_genes_introns
chr1_9326101	HyperDMR	0.2261	0.90316	1.66501	6.90395e-08	hg19_cpg_shores	H6PD	H6PD_hg19_genes_exons, H6PD_hg19_genes_3UTRs
chr1_9360601	HyperDMR	0.0427639	0.388336	2.07694	7.85956e-05	hg19_cpg_inter	SPSB1	SPSB1_hg19_genes_introns
chr1_9378001	HyperDMR	0.273963	1.05439	1.69375	0.000247661	hg19_cpg_inter	SPSB1	SPSB1_hg19_genes_introns
chr1_9422101	HyperDMR	0.0458189	0.348539	1.87444	0.000152571	hg19_cpg_inter	SPSB1	SPSB1_hg19_genes_introns
chr1_9422401	HyperDMR	0.208629	1.14975	2.14033	3.21746e-14	hg19_cpg_inter	SPSB1	SPSB1_hg19_genes_introns
chr1_9444901	HypoDMR	0.375038	0.112338	-1.51966	0.0031567	hg19_cpg_inter
chr1_9486301	HyperDMR	0.0652267	0.547639	2.22173	1.93265e-06	hg19_cpg_shelves
chr1_9486601	HyperDMR	0.0639813	0.527788	2.12069	6.25325e-06	hg19_cpg_shelves
chr1_9675601	HyperDMR	0.110633	0.673317	2.0542	0.000756506	hg19_cpg_inter
chr1_9689101	HyperDMR	0.119165	0.475767	1.57677	1.83319e-05	hg19_cpg_shores, hg19_cpg_shelves
chr1_9689701	HyperDMR	0.0414367	0.451235	2.21053	7.79592e-06	hg19_cpg_shelves
chr1_9690001	HyperDMR	0.00554776	0.258604	2.22353	6.54141e-05	hg19_cpg_shelves
chr1_9712801	HyperDMR	0.0188378	0.290836	2.10039	0.00020128	hg19_cpg_islands, hg19_cpg_shores	PIK3CD	PIK3CD_hg19_genes_introns, PIK3CD-AS1_hg19_genes_exons, PIK3CD-AS1_hg19_genes_3UTRs
chr1_9713101	HyperDMR	0.0183042	0.201165	1.64666	0.047978	hg19_cpg_shores	PIK3CD	PIK3CD_hg19_genes_introns, PIK3CD-AS1_hg19_genes_exons, PIK3CD-AS1_hg19_genes_3UTRs
chr1_9714001	HyperDMR	0.0527953	0.329996	1.74468	0.00051297	hg19_cpg_shores	PIK3CD	PIK3CD_hg19_genes_introns, PIK3CD-AS1_hg19_genes_exons, PIK3CD-AS1_hg19_genes_introns
chr1_9714301	HyperDMR	0.071602	0.414491	1.78939	7.80983e-05	hg19_cpg_shores	PIK3CD	PIK3CD_hg19_genes_introns, PIK3CD-AS1_hg19_genes_exons, PIK3CD-AS1_hg19_genes_5UTRs
chr1_9777301	HyperDMR	0.0170812	0.201392	1.68722	0.00341449	hg19_cpg_shores	PIK3CD	PIK3CD_hg19_genes_introns, PIK3CD_hg19_genes_exons
chr1_9777601	HyperDMR	0.0492132	0.365069	1.86179	8.9629e-05	hg19_cpg_shores	PIK3CD	PIK3CD_hg19_genes_exons, PIK3CD_hg19_genes_introns
chr1_9910801	HyperDMR	0.098848	1.08682	2.77742	4.29027e-15	hg19_cpg_inter	CTNNBIP1	CTNNBIP1_hg19_genes_exons, CTNNBIP1_hg19_genes_introns
chr1_9911101	HyperDMR	0.329406	1.33573	1.81297	1.57183e-07	hg19_cpg_inter	CTNNBIP1	CTNNBIP1_hg19_genes_introns
chr1_9912301	HyperDMR	0.119807	0.511495	1.6562	1.06939e-05	hg19_cpg_inter	CTNNBIP1	CTNNBIP1_hg19_genes_introns
chr1_10056601	HyperDMR	0.0473463	0.263415	1.53693	0.00435769	hg19_cpg_shores	RBP7	RBP7_hg19_genes_promoters
chr1_10487101	HyperDMR	0.199087	1.06342	2.06394	3.95692e-05	hg19_cpg_shelves	CENPS	CENPS_hg19_genes_1to5kb, CENPS-CORT_hg19_genes_1to5kb
chr1_10624201	HypoDMR	0.187497	0.0386754	-1.51807	0.00201573	hg19_cpg_inter	PEX14	PEX14_hg19_genes_introns
chr1_10697701	HypoDMR	0.253108	0.0654219	-1.56896	0.00328557	hg19_cpg_shores	CASZ1	CASZ1_hg19_genes_exons, CASZ1_hg19_genes_3UTRs
chr1_10710901	HypoDMR	0.36679	0.0902329	-1.6576	0.000396656	hg19_cpg_shelves	CASZ1	CASZ1_hg19_genes_introns, CASZ1_hg19_genes_exons
chr1_10776301	HyperDMR	0.0829715	0.497173	1.89336	4.10316e-08	hg19_cpg_inter	CASZ1	CASZ1_hg19_genes_introns
chr1_10776601	HyperDMR	0.0574969	0.366556	1.70691	0.000555928	hg19_cpg_inter	CASZ1	CASZ1_hg19_genes_introns
chr1_10926001	HyperDMR	0.150217	0.607536	1.64649	0.00010389	hg19_cpg_inter
chr1_10965901	HyperDMR	0.10378	0.523752	1.79848	1.70361e-05	hg19_cpg_inter
chr1_11000101	HyperDMR	0.0462133	0.425997	2.1288	6.14591e-07	hg19_cpg_inter
chr1_11000401	HyperDMR	0.135473	0.787099	2.02153	1.86337e-08	hg19_cpg_inter
chr1_11025601	HyperDMR	0.0583319	0.702575	2.62721	5.03293e-08	hg19_cpg_inter	C1orf127	C1orf127_hg19_genes_introns, C1orf127_hg19_genes_1to5kb
chr1_11030101	HypoDMR	0.208213	0.0371209	-1.62879	0.000388363	hg19_cpg_inter	C1orf127	C1orf127_hg19_genes_exons, C1orf127_hg19_genes_introns
chr1_11048101	HypoDMR	0.215528	0.0486285	-1.51952	0.0021117	hg19_cpg_inter
chr1_11099401	HypoDMR	0.420988	0.117211	-1.56907	0.00019479	hg19_cpg_inter	MASP2	MASP2_hg19_genes_introns
chr1_11399701	HyperDMR	0.0627045	0.403592	1.83431	1.64707e-05	hg19_cpg_inter
chr1_11410201	HyperDMR	0.0329966	0.236022	1.54212	0.00414871	hg19_cpg_inter
chr1_11410501	HyperDMR	0.0548953	0.503738	2.27209	3.42471e-09	hg19_cpg_inter
chr1_11621701	HypoDMR	0.210359	0.0475038	-1.61358	0.0021466	hg19_cpg_inter
chr1_11752201	HyperDMR	0.0104434	0.180999	1.68154	0.00713672	hg19_cpg_islands	MAD2L2	MAD2L2_hg19_genes_promoters, DRAXIN_hg19_genes_introns
chr1_11752501	HyperDMR	0.18584	0.851859	1.86898	2.10538e-06	hg19_cpg_islands, hg19_cpg_shores	MAD2L2	MAD2L2_hg19_genes_promoters, DRAXIN_hg19_genes_introns, MAD2L2_hg19_genes_1to5kb
chr1_11760901	HyperDMR	0.316438	1.40344	1.97037	5.25881e-05	hg19_cpg_inter	DRAXIN	DRAXIN_hg19_genes_introns
chr1_11790001	HyperDMR	0.0495616	0.416997	2.06913	2.72739e-07	hg19_cpg_inter
chr1_11863201	HyperDMR	0.0198323	0.179415	1.5179	0.0464259	hg19_cpg_shelves, hg19_cpg_shores	CLCN6	CLCN6_hg19_genes_1to5kb, MTHFR_hg19_genes_exons, MTHFR_hg19_genes_introns, MTHFR_hg19_genes_5UTRs, MTHFR_hg19_genes_promoters
chr1_11901301	HyperDMR	0.0755352	0.682089	2.37463	1.04864e-09	hg19_cpg_shelves	CLCN6	CLCN6_hg19_genes_exons, CLCN6_hg19_genes_3UTRs, NPPA-AS1_hg19_genes_introns
chr1_12123901	HyperDMR	0.103138	0.530301	1.76641	0.0197076	hg19_cpg_islands, hg19_cpg_shores	TNFRSF8	TNFRSF8_hg19_genes_introns
chr1_12148201	HyperDMR	0.026143	0.308616	2.04448	6.99708e-05	hg19_cpg_inter	TNFRSF8	TNFRSF8_hg19_genes_introns
chr1_12148501	HyperDMR	0.0489367	0.483692	2.23692	1.01958e-05	hg19_cpg_inter	TNFRSF8	TNFRSF8_hg19_genes_introns
chr1_12202801	HyperDMR	0.0620341	0.476689	2.07086	1.42332e-06	hg19_cpg_inter	TNFRSF8	TNFRSF8_hg19_genes_exons, TNFRSF8_hg19_genes_3UTRs
chr1_12203401	HyperDMR	0.0781649	0.384811	1.59772	0.000337216	hg19_cpg_inter	TNFRSF8	TNFRSF8_hg19_genes_exons, TNFRSF8_hg19_genes_3UTRs
chr1_12227701	HyperDMR	0.0156237	0.20161	1.75211	0.00854868	hg19_cpg_islands, hg19_cpg_shores	TNFRSF1B	TNFRSF1B_hg19_genes_introns
chr1_12228301	HyperDMR	0.253786	1.16343	1.95758	6.38864e-05	hg19_cpg_shores	TNFRSF1B	TNFRSF1B_hg19_genes_introns
chr1_12228601	HyperDMR	0.0856883	0.482133	1.81951	0.000249935	hg19_cpg_shores	TNFRSF1B	TNFRSF1B_hg19_genes_introns
chr1_12233701	HyperDMR	0.0826706	0.512612	2.00407	0.000134619	hg19_cpg_inter	TNFRSF1B	TNFRSF1B_hg19_genes_introns
chr1_12235201	HyperDMR	0.0381112	0.287474	1.75514	0.000513205	hg19_cpg_inter	TNFRSF1B	TNFRSF1B_hg19_genes_introns
chr1_12345901	HypoDMR	0.566791	0.17696	-1.51162	0.00379779	hg19_cpg_inter	VPS13D	VPS13D_hg19_genes_introns
chr1_12405001	HyperDMR	0.0220807	0.184507	1.51759	0.0107802	hg19_cpg_inter	VPS13D	VPS13D_hg19_genes_introns
chr1_12672301	HypoDMR	0.146048	0.0266301	-1.52811	0.00448165	hg19_cpg_inter	DHRS3	DHRS3_hg19_genes_introns
chr1_12899401	HypoDMR	0.136191	0.0216814	-1.60668	0.00493415	hg19_cpg_inter
chr1_12932701	HypoDMR	0.190568	0.0263654	-1.83272	0.000433387	hg19_cpg_inter
chr1_13002601	HypoDMR	0.231107	0.0379064	-1.85454	0.00090063	hg19_cpg_inter	PRAMEF5	PRAMEF5_hg19_genes_introns, PRAMEF6_hg19_genes_introns
chr1_13002901	HypoDMR	0.170233	0.0333138	-1.66649	0.00191766	hg19_cpg_inter	PRAMEF5	PRAMEF5_hg19_genes_introns, PRAMEF6_hg19_genes_introns
chr1_13182601	HypoDMR	0.283626	0.0443254	-2.03877	4.31195e-06	hg19_cpg_inter
chr1_13488901	HypoDMR	0.164121	0.0276479	-1.71273	0.0112154	hg19_cpg_inter
chr1_13910401	HyperDMR	0.00525346	0.372384	2.58529	0.000873976	hg19_cpg_islands	PDPN	PDPN_hg19_genes_1to5kb, PDPN_hg19_genes_promoters, PDPN_hg19_genes_exons, PDPN_hg19_genes_introns
chr1_14027401	HyperDMR	0.133931	0.695233	1.89725	0.000424257	hg19_cpg_shores	PRDM2	PRDM2_hg19_genes_1to5kb, PRDM2_hg19_genes_introns
chr1_14057401	HyperDMR	0.012716	0.207124	1.85926	0.000215481	hg19_cpg_inter	PRDM2	PRDM2_hg19_genes_introns, PRDM2_hg19_genes_exons
chr1_14218801	HyperDMR	0.0129575	0.562522	3.03265	2.65066e-07	hg19_cpg_shores
chr1_14595901	HypoDMR	0.120798	0.0182294	-1.54438	0.00885965	hg19_cpg_inter
chr1_14804701	HypoDMR	0.407871	0.116474	-1.54033	5.76325e-05	hg19_cpg_inter
chr1_14926201	HyperDMR	0.00711004	0.150204	1.62859	0.00661991	hg19_cpg_shores	KAZN	KAZN_hg19_genes_introns
chr1_14927101	HyperDMR	0.0457377	0.49427	2.31061	6.99859e-08	hg19_cpg_shores	KAZN	KAZN_hg19_genes_introns
chr1_14987401	HyperDMR	0.0108611	0.28567	2.18447	2.54078e-06	hg19_cpg_inter	KAZN	KAZN_hg19_genes_introns
chr1_15066001	HyperDMR	0	0.333178	2.62749	6.24218e-06	hg19_cpg_inter	KAZN	KAZN_hg19_genes_introns
chr1_15102001	HyperDMR	0.538586	1.8963	1.71029	5.97506e-12	hg19_cpg_inter	KAZN	KAZN_hg19_genes_introns
chr1_15103501	HyperDMR	0.253499	0.897383	1.59831	5.64111e-06	hg19_cpg_inter	KAZN	KAZN_hg19_genes_introns
chr1_15307201	HyperDMR	0.135774	0.546322	1.57652	0.000214515	hg19_cpg_inter	KAZN	KAZN_hg19_genes_introns
chr1_15332101	HyperDMR	0.0245687	0.286276	1.976	0.000129829	hg19_cpg_inter	KAZN	KAZN_hg19_genes_introns
chr1_15392701	HyperDMR	0.0846392	0.439382	1.74188	0.000191063	hg19_cpg_inter	KAZN	KAZN_hg19_genes_exons, KAZN_hg19_genes_3UTRs, KAZN_hg19_genes_introns
chr1_15464401	HyperDMR	0.0121085	0.178396	1.61758	0.0214357	hg19_cpg_inter	TMEM51-AS1	TMEM51-AS1_hg19_genes_introns
chr1_15480901	HyperDMR	0.0176325	0.497221	2.76321	2.28933e-06	hg19_cpg_islands	TMEM51	TMEM51_hg19_genes_introns, TMEM51-AS1_hg19_genes_1to5kb
chr1_15504301	HyperDMR	0.0997106	0.99209	2.61446	4.75762e-11	hg19_cpg_inter	TMEM51	TMEM51_hg19_genes_introns
chr1_15673801	HyperDMR	0.0551242	0.360286	1.77386	0.000118364	hg19_cpg_inter	NA	NA_hg19_genes_1to5kb, FHAD1_hg19_genes_introns
chr1_15712801	HyperDMR	0.0202711	0.202266	1.67115	0.00369152	hg19_cpg_inter	FHAD1	FHAD1_hg19_genes_introns
chr1_15713101	HyperDMR	0.0153588	0.202107	1.67065	0.00211299	hg19_cpg_inter	FHAD1	FHAD1_hg19_genes_introns
chr1_15738601	HyperDMR	0.0268496	0.283162	1.97485	0.000797831	hg19_cpg_shores	EFHD2	EFHD2_hg19_genes_introns
chr1_16023601	HyperDMR	0.0593281	0.431599	2.00688	6.33447e-06	hg19_cpg_inter	PLEKHM2	PLEKHM2_hg19_genes_introns
chr1_16083001	HyperDMR	0.0593666	0.357804	1.71559	0.0341088	hg19_cpg_shelves, hg19_cpg_shores	FBLIM1	FBLIM1_hg19_genes_1to5kb, FBLIM1_hg19_genes_promoters, FBLIM1_hg19_genes_5UTRs, FBLIM1_hg19_genes_exons, FBLIM1_hg19_genes_introns
chr1_16163701	HyperDMR	0.127379	1.59666	3.13067	3.99393e-14	hg19_cpg_shores, hg19_cpg_islands	FLJ37453	FLJ37453_hg19_genes_introns
chr1_16276201	HyperDMR	0.039365	0.584896	2.6415	8.55102e-09	hg19_cpg_inter	ZBTB17	ZBTB17_hg19_genes_introns
chr1_16278001	HyperDMR	0.291181	1.55842	2.18485	7.04337e-13	hg19_cpg_inter	ZBTB17	ZBTB17_hg19_genes_introns
chr1_16278301	HyperDMR	0.187541	0.930969	1.98983	4.0413e-12	hg19_cpg_inter	ZBTB17	ZBTB17_hg19_genes_introns
chr1_16279201	HyperDMR	0.033659	0.378977	2.16895	9.31791e-06	hg19_cpg_inter	ZBTB17	ZBTB17_hg19_genes_introns
chr1_16374901	HyperDMR	0.0122559	0.153945	1.50565	0.0436555	hg19_cpg_inter	CLCNKB	CLCNKB_hg19_genes_introns, CLCNKB_hg19_genes_promoters, CLCNKB_hg19_genes_exons
chr1_16467901	HyperDMR	0.0894147	0.550173	1.92057	1.78116e-07	hg19_cpg_shelves	EPHA2	EPHA2_hg19_genes_introns
chr1_16468201	HyperDMR	0.0409437	0.353542	2.0042	0.000311268	hg19_cpg_shelves	EPHA2	EPHA2_hg19_genes_introns
chr1_16477801	HyperDMR	0.0254302	0.206703	1.643	0.00306268	hg19_cpg_shelves	EPHA2	EPHA2_hg19_genes_introns
chr1_16482601	HyperDMR	0.394504	1.29214	1.58811	0.000706116	hg19_cpg_islands, hg19_cpg_shores	EPHA2	EPHA2_hg19_genes_promoters
chr1_16488901	HyperDMR	0.0159447	0.242405	1.89561	0.00224332	hg19_cpg_inter
chr1_16495501	HyperDMR	0.0891761	0.446735	1.69199	0.000283604	hg19_cpg_shores
chr1_16499401	HyperDMR	0.178304	0.705674	1.62054	3.24278e-05	hg19_cpg_inter
chr1_16499701	HyperDMR	0.103039	0.717896	2.21818	7.18088e-11	hg19_cpg_inter
chr1_16542901	HyperDMR	0	0.171164	1.85765	0.0119505	hg19_cpg_shores	ARHGEF19	ARHGEF19_hg19_genes_1to5kb
chr1_16553701	HyperDMR	0.179792	1.07208	2.19956	4.90677e-11	hg19_cpg_shores
chr1_16554001	HyperDMR	0.093425	1.16145	3.03823	7.1906e-13	hg19_cpg_shores
chr1_16554301	HyperDMR	0.108041	0.444128	1.55149	0.00581889	hg19_cpg_shores
chr1_16827001	HyperDMR	0.0146999	0.227449	1.94833	0.00059884	hg19_cpg_shores
chr1_16847401	HyperDMR	0.263554	1.15589	1.86011	2.93369e-06	hg19_cpg_islands	NA	NA_hg19_genes_promoters
chr1_16861501	HyperDMR	0.524687	2.09541	1.86335	1.98392e-08	hg19_cpg_islands	NA	NA_hg19_genes_1to5kb, NA_hg19_genes_exons, NA_hg19_genes_promoters
chr1_16891201	HypoDMR	1.44246	0.3349	-1.97141	0.00487832	hg19_cpg_inter	NBPF1	NBPF1_hg19_genes_introns, NBPF1_hg19_genes_exons
chr1_16974001	HyperDMR	0.095503	1.48893	3.32367	2.31022e-14	hg19_cpg_islands	NA	NA_hg19_genes_1to5kb, CROCCP2_hg19_genes_1to5kb, MST1P2_hg19_genes_exons, MST1P2_hg19_genes_introns
chr1_16974301	HyperDMR	0.228721	1.64681	2.52977	5.17472e-10	hg19_cpg_islands	NA	NA_hg19_genes_1to5kb, CROCCP2_hg19_genes_1to5kb, MST1P2_hg19_genes_exons
chr1_17001301	HyperDMR	0.156095	0.800097	1.92645	2.13276e-07	hg19_cpg_inter
chr1_17085901	HyperDMR	0.0865962	0.425537	1.59014	0.00188804	hg19_cpg_islands	CROCC	CROCC_hg19_genes_introns, MST1L_hg19_genes_exons, MST1L_hg19_genes_5UTRs, MST1L_hg19_genes_introns
chr1_17086201	HyperDMR	0.078431	1.24858	3.16619	6.69559e-15	hg19_cpg_islands	CROCC	CROCC_hg19_genes_introns, MST1L_hg19_genes_introns, MST1L_hg19_genes_5UTRs, MST1L_hg19_genes_exons
chr1_17215501	HyperDMR	0.0102242	0.293172	2.17756	0.0204949	hg19_cpg_islands	CROCC	CROCC_hg19_genes_introns, NA_hg19_genes_promoters, NA_hg19_genes_introns
chr1_17215801	HyperDMR	0.0335519	0.597172	2.69309	0.000506934	hg19_cpg_islands, hg19_cpg_shores	CROCC	CROCC_hg19_genes_introns, NA_hg19_genes_promoters, NA_hg19_genes_introns, NA_hg19_genes_exons
chr1_17216101	HyperDMR	0.00525346	1.0353	3.9521	1.93419e-08	hg19_cpg_shores	CROCC	CROCC_hg19_genes_introns, NA_hg19_genes_promoters, NA_hg19_genes_exons
chr1_17239501	HyperDMR	0.0972347	0.409526	1.51856	0.0170394	hg19_cpg_shores	CROCC	CROCC_hg19_genes_introns
chr1_17445301	HyperDMR	0.0205243	0.345146	2.24268	3.36821e-05	hg19_cpg_shores	PADI2	PADI2_hg19_genes_introns
chr1_17446201	HyperDMR	0.0523553	0.352256	1.76228	0.00258768	hg19_cpg_shores	PADI2	PADI2_hg19_genes_promoters
chr1_17512501	HyperDMR	0.0468698	0.259907	1.54001	0.00157556	hg19_cpg_inter
chr1_17534101	HyperDMR	0.153136	0.720099	1.79646	5.61959e-05	hg19_cpg_inter	PADI1	PADI1_hg19_genes_introns
chr1_17634601	HyperDMR	0.00826508	0.167371	1.65693	0.00956179	hg19_cpg_inter	PADI4	PADI4_hg19_genes_promoters, PADI4_hg19_genes_exons, PADI4_hg19_genes_5UTRs, PADI4_hg19_genes_introns
chr1_17757901	HyperDMR	0.0454318	0.35416	1.8613	4.06118e-05	hg19_cpg_inter	RCC2	RCC2_hg19_genes_introns
chr1_17892001	HyperDMR	0.0626246	0.336154	1.63313	0.00157759	hg19_cpg_inter	ARHGEF10L	ARHGEF10L_hg19_genes_introns
chr1_17929801	HyperDMR	0.0897237	0.458324	1.6465	8.06089e-05	hg19_cpg_inter	ARHGEF10L	ARHGEF10L_hg19_genes_introns, ARHGEF10L_hg19_genes_5UTRs, ARHGEF10L_hg19_genes_exons
chr1_18042901	HypoDMR	0.300178	0.0488622	-1.94206	4.46323e-05	hg19_cpg_inter
chr1_18186901	HypoDMR	0.634652	0.196508	-1.57313	2.74682e-05	hg19_cpg_inter
chr1_18262201	HypoDMR	0.380842	0.0874581	-1.68979	1.70519e-05	hg19_cpg_inter
chr1_18437101	HyperDMR	0.026926	0.860842	3.363	3.05207e-06	hg19_cpg_islands	IGSF21	IGSF21_hg19_genes_introns
chr1_18437701	HyperDMR	0.0157009	0.217902	1.7386	0.00997604	hg19_cpg_shores	IGSF21	IGSF21_hg19_genes_introns
chr1_18523201	HyperDMR	0.0361845	0.234018	1.5577	0.0202909	hg19_cpg_inter	IGSF21	IGSF21_hg19_genes_introns
chr1_18523501	HyperDMR	0.0332126	0.25074	1.71299	0.00910251	hg19_cpg_inter	IGSF21	IGSF21_hg19_genes_introns
chr1_18599701	HypoDMR	0.415398	0.0749348	-1.98787	1.49132e-05	hg19_cpg_inter	IGSF21	IGSF21_hg19_genes_introns
chr1_18679201	HyperDMR	0.0881523	0.37869	1.53712	0.000456819	hg19_cpg_inter	IGSF21	IGSF21_hg19_genes_introns
chr1_18679501	HyperDMR	0.0203453	0.296951	2.13109	5.2009e-05	hg19_cpg_inter	IGSF21	IGSF21_hg19_genes_introns
chr1_18685801	HypoDMR	0.261315	0.0571879	-1.59094	0.000532624	hg19_cpg_inter	IGSF21	IGSF21_hg19_genes_introns, IGSF21_hg19_genes_1to5kb
chr1_18866401	HypoDMR	0.315483	0.0836171	-1.58755	0.000228869	hg19_cpg_inter
chr1_18884401	HyperDMR	0	0.275247	2.3757	0.0264587	hg19_cpg_inter
chr1_18894901	HypoDMR	0.300305	0.0794591	-1.51907	0.000528046	hg19_cpg_inter
chr1_18956101	HyperDMR	0.0791569	1.24863	3.23612	2.4225e-12	hg19_cpg_shores	PAX7	PAX7_hg19_genes_1to5kb
chr1_18956401	HyperDMR	0	0.385996	2.83215	1.878e-06	hg19_cpg_shores	PAX7	PAX7_hg19_genes_1to5kb, PAX7_hg19_genes_promoters
chr1_18956701	HyperDMR	0.00518634	0.394722	2.72672	1.99982e-07	hg19_cpg_shores, hg19_cpg_islands	PAX7	PAX7_hg19_genes_promoters
chr1_18957001	HyperDMR	0.0121596	0.84215	3.58262	3.08966e-11	hg19_cpg_islands	PAX7	PAX7_hg19_genes_promoters
chr1_18957301	HyperDMR	0.0301294	0.508336	2.53291	4.67057e-05	hg19_cpg_islands	PAX7	PAX7_hg19_genes_promoters, PAX7_hg19_genes_exons, PAX7_hg19_genes_5UTRs
chr1_18957901	HyperDMR	0.0580483	0.80953	2.85285	7.18518e-08	hg19_cpg_islands	PAX7	PAX7_hg19_genes_exons, PAX7_hg19_genes_5UTRs, PAX7_hg19_genes_introns
chr1_18958201	HyperDMR	0.026043	0.765006	3.15198	5.8266e-09	hg19_cpg_islands	PAX7	PAX7_hg19_genes_introns
chr1_18958501	HyperDMR	0.0217498	0.492896	2.66853	9.28872e-08	hg19_cpg_islands	PAX7	PAX7_hg19_genes_introns
chr1_18958801	HyperDMR	0.0407294	1.41597	3.79836	3.27824e-13	hg19_cpg_islands	PAX7	PAX7_hg19_genes_introns
chr1_18959101	HyperDMR	0.0157801	0.195678	1.60768	0.0323046	hg19_cpg_islands	PAX7	PAX7_hg19_genes_introns
chr1_18959401	HyperDMR	0	0.855081	3.85805	2.59892e-11	hg19_cpg_islands	PAX7	PAX7_hg19_genes_introns
chr1_18959701	HyperDMR	0.0187183	0.620927	3.0491	5.48176e-06	hg19_cpg_islands, hg19_cpg_shores	PAX7	PAX7_hg19_genes_introns
chr1_18960901	HyperDMR	0.00801893	0.193215	1.87006	0.00783019	hg19_cpg_shores	PAX7	PAX7_hg19_genes_exons, PAX7_hg19_genes_introns
chr1_18962701	HyperDMR	0	0.176424	1.86191	0.0195412	hg19_cpg_shores, hg19_cpg_islands	PAX7	PAX7_hg19_genes_introns, PAX7_hg19_genes_exons
chr1_18963301	HyperDMR	0.00801893	0.332079	2.44323	0.0308877	hg19_cpg_islands, hg19_cpg_shores	PAX7	PAX7_hg19_genes_introns
chr1_18963601	HyperDMR	0.0127106	0.201703	1.771	0.0272123	hg19_cpg_shores	PAX7	PAX7_hg19_genes_introns
chr1_18969001	HyperDMR	0.00510715	0.175257	1.75048	0.0242108	hg19_cpg_shores	PAX7	PAX7_hg19_genes_introns
chr1_18971701	HyperDMR	0.00561755	0.280619	2.27485	0.0116586	hg19_cpg_shores, hg19_cpg_islands	PAX7	PAX7_hg19_genes_introns
chr1_18972001	HyperDMR	0.0231785	0.836758	3.34995	1.46594e-05	hg19_cpg_islands, hg19_cpg_shores	PAX7	PAX7_hg19_genes_introns
chr1_18972301	HyperDMR	0.0183124	0.303975	2.13892	0.00245397	hg19_cpg_shores	PAX7	PAX7_hg19_genes_introns
chr1_18979801	HyperDMR	0.0630718	0.35734	1.73033	0.000710425	hg19_cpg_inter	PAX7	PAX7_hg19_genes_introns
chr1_18984001	HyperDMR	0.0152387	0.17011	1.50456	0.00969163	hg19_cpg_inter	PAX7	PAX7_hg19_genes_introns
chr1_19043101	HyperDMR	0.171358	0.667431	1.63418	0.00234196	hg19_cpg_shores, hg19_cpg_islands	PAX7	PAX7_hg19_genes_introns
chr1_19145401	HyperDMR	0.0925029	0.501096	1.84158	0.00950995	hg19_cpg_inter
chr1_19234501	HyperDMR	0.0108239	0.192649	1.70344	0.00585476	hg19_cpg_inter	IFFO2	IFFO2_hg19_genes_exons, IFFO2_hg19_genes_3UTRs
chr1_19234801	HyperDMR	0.0367599	0.38751	2.15862	1.25682e-05	hg19_cpg_inter	IFFO2	IFFO2_hg19_genes_exons, IFFO2_hg19_genes_3UTRs
chr1_19235101	HyperDMR	0.0189053	0.324051	2.22857	7.07812e-06	hg19_cpg_inter	IFFO2	IFFO2_hg19_genes_exons, IFFO2_hg19_genes_introns
chr1_19250401	HyperDMR	0.0330003	0.544164	2.5843	4.21415e-08	hg19_cpg_inter	IFFO2	IFFO2_hg19_genes_introns
chr1_19250701	HyperDMR	0.0328654	0.271666	1.82838	0.00010099	hg19_cpg_inter	IFFO2	IFFO2_hg19_genes_introns
chr1_19251001	HyperDMR	0.334762	2.35705	2.5498	9.59266e-12	hg19_cpg_inter	IFFO2	IFFO2_hg19_genes_introns
chr1_19251901	HyperDMR	0.361469	1.28732	1.6426	4.15216e-06	hg19_cpg_inter	IFFO2	IFFO2_hg19_genes_introns
chr1_19253101	HyperDMR	0.0100998	0.202434	1.80119	0.00147971	hg19_cpg_inter	IFFO2	IFFO2_hg19_genes_introns
chr1_19253401	HyperDMR	0.12863	0.665752	1.90333	2.10328e-05	hg19_cpg_inter	IFFO2	IFFO2_hg19_genes_introns
chr1_19254301	HyperDMR	0.0625642	0.629274	2.44298	1.08261e-09	hg19_cpg_inter	IFFO2	IFFO2_hg19_genes_introns
chr1_19254601	HyperDMR	0.0803364	0.728773	2.39648	2.19739e-08	hg19_cpg_inter	IFFO2	IFFO2_hg19_genes_introns
chr1_19275901	HyperDMR	0.146086	0.652509	1.8143	0.000364519	hg19_cpg_inter	IFFO2	IFFO2_hg19_genes_introns
chr1_19276201	HyperDMR	0.0208632	0.420876	2.45008	2.48881e-09	hg19_cpg_inter	IFFO2	IFFO2_hg19_genes_introns
chr1_19276501	HyperDMR	0.028312	0.522981	2.63304	2.60993e-09	hg19_cpg_inter	IFFO2	IFFO2_hg19_genes_introns
chr1_19277101	HyperDMR	0.028648	0.332976	2.04773	0.000480463	hg19_cpg_inter	IFFO2	IFFO2_hg19_genes_introns
chr1_19277701	HyperDMR	0.115294	0.453434	1.52454	1.47851e-05	hg19_cpg_inter, hg19_cpg_shelves	IFFO2	IFFO2_hg19_genes_introns
chr1_19278601	HyperDMR	0.0179242	0.316626	2.17166	6.14143e-05	hg19_cpg_shelves	IFFO2	IFFO2_hg19_genes_introns
chr1_19381501	HyperDMR	0.108866	0.56418	1.83742	0.000327823	hg19_cpg_inter
chr1_19381801	HyperDMR	0.124452	0.521374	1.62804	0.000142297	hg19_cpg_inter
chr1_19407901	HyperDMR	0.0323775	0.28448	1.87392	0.000101086	hg19_cpg_inter	UBR4	UBR4_hg19_genes_5UTRs, UBR4_hg19_genes_exons, UBR4_hg19_genes_introns, UBR4_hg19_genes_promoters
chr1_19408201	HyperDMR	0.0940902	0.450858	1.60327	1.35573e-05	hg19_cpg_inter	UBR4	UBR4_hg19_genes_introns, UBR4_hg19_genes_promoters
chr1_19578601	HypoDMR	0.08409	0	-1.63321	0.0131476	hg19_cpg_islands, hg19_cpg_shores	EMC1	EMC1_hg19_genes_promoters, MRTO4_hg19_genes_introns
chr1_19600501	HyperDMR	0.0299999	0.270214	1.78108	0.000919682	hg19_cpg_islands	AKR7L	AKR7L_hg19_genes_5UTRs, AKR7L_hg19_genes_exons, AKR7L_hg19_genes_promoters
chr1_19600801	HyperDMR	0.0775352	0.90494	2.75303	1.59929e-13	hg19_cpg_islands, hg19_cpg_shores	AKR7L	AKR7L_hg19_genes_promoters
chr1_19641901	HyperDMR	0.00564763	0.14525	1.57257	0.0216504	hg19_cpg_shelves	SLC66A1	SLC66A1_hg19_genes_introns, AKR7A2_hg19_genes_1to5kb
chr1_19649101	HyperDMR	0.166272	0.974337	2.22738	3.23795e-09	hg19_cpg_inter	SLC66A1	SLC66A1_hg19_genes_introns
chr1_19717201	HyperDMR	0.0518704	0.348796	1.78816	0.000126002	hg19_cpg_inter	CAPZB	CAPZB_hg19_genes_introns
chr1_19717501	HyperDMR	0.00706067	0.143249	1.51393	0.0338727	hg19_cpg_inter	CAPZB	CAPZB_hg19_genes_introns
chr1_19732801	HyperDMR	0.106178	0.531284	1.7532	5.18005e-07	hg19_cpg_inter	CAPZB	CAPZB_hg19_genes_introns
chr1_19775401	HyperDMR	0.0537636	0.456069	2.12361	4.71864e-06	hg19_cpg_inter	CAPZB	CAPZB_hg19_genes_introns, CAPZB_hg19_genes_exons, CAPZB_hg19_genes_5UTRs
chr1_19803001	HyperDMR	0.0102921	0.213501	1.83426	0.000625901	hg19_cpg_inter	CAPZB	CAPZB_hg19_genes_introns
chr1_19803301	HyperDMR	0.00531583	0.693162	3.43841	3.93885e-11	hg19_cpg_inter	CAPZB	CAPZB_hg19_genes_introns
chr1_19974301	HyperDMR	0.0591411	0.362054	1.74008	0.000801129	hg19_cpg_shelves	MICOS10-NBL1	MICOS10-NBL1_hg19_genes_introns, NBL1_hg19_genes_introns
chr1_20407201	HyperDMR	0.0400892	0.257041	1.63593	0.00207195	hg19_cpg_inter	PLA2G5	PLA2G5_hg19_genes_introns
chr1_20407501	HyperDMR	0.0596854	0.600135	2.35314	1.66411e-08	hg19_cpg_inter	PLA2G5	PLA2G5_hg19_genes_introns
chr1_20460601	HypoDMR	0.353814	0.0881762	-1.56947	5.55777e-05	hg19_cpg_inter	PLA2G2F	PLA2G2F_hg19_genes_1to5kb
chr1_20512201	HyperDMR	0.0317736	0.423931	2.39512	1.18816e-06	hg19_cpg_shores, hg19_cpg_islands	UBXN10	UBXN10_hg19_genes_promoters, NA_hg19_genes_1to5kb
chr1_20512801	HyperDMR	0	0.488179	3.05538	1.56061e-07	hg19_cpg_shores	NA	NA_hg19_genes_1to5kb, UBXN10_hg19_genes_introns
chr1_20618101	HyperDMR	0.0109211	0.331423	2.33015	7.16285e-06	hg19_cpg_inter	VWA5B1	VWA5B1_hg19_genes_introns
chr1_20732401	HyperDMR	0.160635	0.715643	1.7063	0.00033046	hg19_cpg_inter	LINC01141	LINC01141_hg19_genes_promoters, LINC01141_hg19_genes_introns, LINC01141_hg19_genes_exons
chr1_20732701	HyperDMR	0.00545932	0.173549	1.7207	0.00761551	hg19_cpg_inter	LINC01141	LINC01141_hg19_genes_promoters, LINC01141_hg19_genes_exons, LINC01141_hg19_genes_introns
chr1_20749501	HypoDMR	0.153165	0.0190659	-1.62918	0.00315032	hg19_cpg_inter	LINC01141	LINC01141_hg19_genes_introns
chr1_20799601	HyperDMR	0.133611	1.70831	3.16827	7.69551e-15	hg19_cpg_inter
chr1_20799901	HyperDMR	0.0103979	0.355272	2.4379	5.13548e-08	hg19_cpg_inter
chr1_20878501	HyperDMR	0.0523779	0.385251	1.89	0.0099782	hg19_cpg_shores	FAM43B	FAM43B_hg19_genes_promoters
chr1_20916001	HyperDMR	0	0.341014	2.617	0.000355248	hg19_cpg_inter	CDA	CDA_hg19_genes_introns
chr1_20916301	HyperDMR	0.0103022	0.680498	3.25288	4.6054e-09	hg19_cpg_inter	CDA	CDA_hg19_genes_introns
chr1_21056701	HyperDMR	0.11255	0.594776	1.88962	0.000452262	hg19_cpg_shores	SH2D5	SH2D5_hg19_genes_introns
chr1_21057901	HyperDMR	0.0189128	0.251984	1.89501	0.00290765	hg19_cpg_shores, hg19_cpg_islands	SH2D5	SH2D5_hg19_genes_introns
chr1_21560101	HyperDMR	0.0737277	0.362392	1.71403	6.07262e-05	hg19_cpg_inter	ECE1	ECE1_hg19_genes_exons, ECE1_hg19_genes_introns
chr1_21588301	HyperDMR	0.0313107	0.328079	1.97377	5.74743e-05	hg19_cpg_inter	ECE1	ECE1_hg19_genes_introns
chr1_21588601	HyperDMR	0	0.123434	1.54527	0.0217834	hg19_cpg_inter	ECE1	ECE1_hg19_genes_introns
chr1_21619801	HyperDMR	0.173781	0.880866	1.99325	2.19295e-06	hg19_cpg_shelves	ECE1	ECE1_hg19_genes_introns, ECE1_hg19_genes_1to5kb, ECE1-AS1_hg19_genes_exons
chr1_21620101	HyperDMR	0.18106	0.836922	1.90175	4.67312e-09	hg19_cpg_shelves	ECE1	ECE1_hg19_genes_introns, ECE1_hg19_genes_1to5kb, ECE1-AS1_hg19_genes_exons, ECE1-AS1_hg19_genes_introns
chr1_21621001	HyperDMR	0.00740255	0.154047	1.58994	0.0497065	hg19_cpg_shelves, hg19_cpg_inter	ECE1	ECE1_hg19_genes_introns, ECE1_hg19_genes_1to5kb, ECE1-AS1_hg19_genes_introns
chr1_21651601	HyperDMR	0.0557215	0.395336	1.93736	2.49001e-05	hg19_cpg_inter	ECE1	ECE1_hg19_genes_introns
chr1_21714601	HypoDMR	0.162929	0.0274162	-1.65049	0.00388222	hg19_cpg_inter
chr1_21772801	HypoDMR	0.314054	0.0677544	-1.70015	0.000284013	hg19_cpg_inter	NBPF3	NBPF3_hg19_genes_introns
chr1_21836101	HyperDMR	0.0178353	0.194798	1.60151	0.0146672	hg19_cpg_islands, hg19_cpg_shores	ALPL	ALPL_hg19_genes_introns
chr1_21851401	HyperDMR	0.0171237	0.198156	1.68012	0.00135486	hg19_cpg_inter	ALPL	ALPL_hg19_genes_introns
chr1_21864601	HyperDMR	0.0501122	0.329901	1.83652	0.00261651	hg19_cpg_inter	ALPL	ALPL_hg19_genes_introns
chr1_21864901	HyperDMR	0.321197	1.24209	1.77431	1.84537e-05	hg19_cpg_inter	ALPL	ALPL_hg19_genes_introns
chr1_21917401	HyperDMR	0.0739874	0.431976	1.84293	0.00505768	hg19_cpg_inter
chr1_21948601	HypoDMR	0.149758	0.0208584	-1.73267	0.00235377	hg19_cpg_shores, hg19_cpg_islands	RAP1GAP	RAP1GAP_hg19_genes_introns, RAP1GAP_hg19_genes_1to5kb, RAP1GAP_hg19_genes_exons
chr1_21978901	HyperDMR	0.220783	0.813148	1.63544	4.40665e-06	hg19_cpg_shores	RAP1GAP	RAP1GAP_hg19_genes_introns, RAP1GAP_hg19_genes_promoters
chr1_22140601	HyperDMR	0.10799	0.644157	2.05873	2.06836e-07	hg19_cpg_shores, hg19_cpg_islands	LDLRAD2	LDLRAD2_hg19_genes_introns, LDLRAD2_hg19_genes_exons
chr1_22150201	HyperDMR	0.257874	1.04773	1.7843	4.50546e-08	hg19_cpg_shores	LDLRAD2	LDLRAD2_hg19_genes_exons, LDLRAD2_hg19_genes_3UTRs, HSPG2_hg19_genes_exons, HSPG2_hg19_genes_introns
chr1_22228501	HyperDMR	0.0558037	0.589615	2.46522	5.08477e-08	hg19_cpg_inter	HSPG2	HSPG2_hg19_genes_introns
chr1_22228801	HyperDMR	0.131247	0.603782	1.77297	0.0010898	hg19_cpg_inter	HSPG2	HSPG2_hg19_genes_introns
chr1_22232701	HyperDMR	0.098607	0.770822	2.3265	4.0712e-06	hg19_cpg_inter	HSPG2	HSPG2_hg19_genes_introns
chr1_22236301	HyperDMR	0.0232162	0.28174	2.00229	9.9659e-05	hg19_cpg_inter	HSPG2	HSPG2_hg19_genes_introns
chr1_22236601	HyperDMR	0.0148463	0.231883	1.88083	0.000587008	hg19_cpg_inter	HSPG2	HSPG2_hg19_genes_introns
chr1_22350901	HyperDMR	0.00687341	0.25786	2.12432	0.00401969	hg19_cpg_shores	LINC00339	LINC00339_hg19_genes_1to5kb, LINC00339_hg19_genes_promoters
chr1_22351201	HyperDMR	0.00991454	0.375072	2.51221	0.00106574	hg19_cpg_shores	LINC00339	LINC00339_hg19_genes_promoters
chr1_22460701	HyperDMR	0.119677	0.56546	1.73542	4.41532e-06	hg19_cpg_inter	WNT4	WNT4_hg19_genes_introns
chr1_22539301	HyperDMR	0.203842	0.855956	1.79085	1.03863e-05	hg19_cpg_inter
chr1_22578601	HyperDMR	0.1362	0.537512	1.5605	8.61127e-05	hg19_cpg_inter
chr1_22623301	HyperDMR	0.118326	0.612337	1.89618	0.0011259	hg19_cpg_inter
chr1_22677901	HyperDMR	0.0838563	0.558642	2.01421	0.00909784	hg19_cpg_inter
chr1_22678201	HyperDMR	0.0695576	0.51826	2.14757	3.51805e-06	hg19_cpg_inter
chr1_22696501	HypoDMR	0.190386	0.0215848	-1.79584	0.00063468	hg19_cpg_inter
chr1_22882801	HyperDMR	0.0207898	0.209475	1.57874	0.00471969	hg19_cpg_inter
chr1_22909501	HypoDMR	0.334258	0.0940899	-1.509	0.00624749	hg19_cpg_inter	EPHA8	EPHA8_hg19_genes_introns
chr1_22953001	HyperDMR	0.039786	0.354652	2.03775	0.000193484	hg19_cpg_inter
chr1_23040001	HyperDMR	0.0160699	0.421201	2.57013	2.99735e-07	hg19_cpg_shores	EPHB2	EPHB2_hg19_genes_introns
chr1_23172901	HyperDMR	0.109532	0.538675	1.78573	5.49273e-07	hg19_cpg_inter	EPHB2	EPHB2_hg19_genes_introns
chr1_23173201	HyperDMR	0.0329523	0.426917	2.36014	5.66121e-08	hg19_cpg_inter	EPHB2	EPHB2_hg19_genes_introns
chr1_24015301	HypoDMR	0.471021	0.0880843	-2.01668	0.000110743	hg19_cpg_shelves	RPL11	RPL11_hg19_genes_1to5kb
chr1_24164101	HypoDMR	0.87108	0.255719	-1.60868	2.40719e-05	hg19_cpg_inter	HMGCL	HMGCL_hg19_genes_introns
chr1_24239701	HyperDMR	0.0157188	0.227423	1.82517	0.00044414	hg19_cpg_inter	CNR2	CNR2_hg19_genes_introns, CNR2_hg19_genes_5UTRs, CNR2_hg19_genes_exons, CNR2_hg19_genes_promoters
chr1_24411601	HypoDMR	0.178754	0.0313271	-1.55895	0.00323102	hg19_cpg_inter	MYOM3	MYOM3_hg19_genes_introns
chr1_24648601	HyperDMR	0.0162314	0.647248	3.21359	2.17186e-11	hg19_cpg_islands	GRHL3	GRHL3_hg19_genes_introns, GRHL3_hg19_genes_promoters
chr1_24648901	HyperDMR	0.00790678	0.144823	1.51828	0.0195236	hg19_cpg_islands, hg19_cpg_shores	GRHL3	GRHL3_hg19_genes_introns, GRHL3_hg19_genes_promoters
chr1_24649201	HyperDMR	0.0365534	0.376369	2.21183	2.15596e-05	hg19_cpg_shores	GRHL3	GRHL3_hg19_genes_introns, GRHL3_hg19_genes_promoters
chr1_24968101	HyperDMR	0.0425366	0.346501	2.01445	1.99303e-05	hg19_cpg_shores	SRRM1	SRRM1_hg19_genes_1to5kb
chr1_25197001	HyperDMR	0.0289235	0.283759	1.81652	0.000159655	hg19_cpg_inter
chr1_25197601	HyperDMR	0.089369	0.425295	1.67143	0.00013593	hg19_cpg_inter
chr1_25202701	HypoDMR	0.111028	0.0113161	-1.66122	0.00404425	hg19_cpg_inter
chr1_25211401	HypoDMR	0.223488	0.05228	-1.51075	0.016667	hg19_cpg_inter
chr1_25228501	HypoDMR	0.408994	0.115355	-1.57794	0.000235048	hg19_cpg_islands	RUNX3	RUNX3_hg19_genes_exons, RUNX3_hg19_genes_3UTRs, NA_hg19_genes_exons
chr1_25254901	HyperDMR	0	0.141555	1.63395	0.0279425	hg19_cpg_shores	RUNX3	RUNX3_hg19_genes_introns, RUNX3_hg19_genes_exons, RUNX3_hg19_genes_3UTRs
chr1_25255201	HyperDMR	0	0.612722	3.37646	1.76587e-06	hg19_cpg_shores	RUNX3	RUNX3_hg19_genes_introns, RUNX3_hg19_genes_exons, RUNX3_hg19_genes_3UTRs
chr1_25255501	HyperDMR	0.0191024	1.02852	3.69923	9.51115e-09	hg19_cpg_shores, hg19_cpg_islands	RUNX3	RUNX3_hg19_genes_introns, RUNX3_hg19_genes_exons, RUNX3_hg19_genes_3UTRs
chr1_25255801	HyperDMR	0	0.424365	2.91841	2.75226e-06	hg19_cpg_islands	RUNX3	RUNX3_hg19_genes_introns, RUNX3_hg19_genes_exons
chr1_25283401	HyperDMR	0.112767	0.469477	1.52557	2.9347e-05	hg19_cpg_inter	RUNX3	RUNX3_hg19_genes_introns
chr1_25348801	HyperDMR	0.0399271	0.373211	1.98594	0.000808482	hg19_cpg_inter
chr1_25349101	HyperDMR	0.021272	0.213045	1.60559	0.0190981	hg19_cpg_inter
chr1_25349401	HyperDMR	0.0105543	0.183368	1.67917	0.00497608	hg19_cpg_inter
chr1_25355401	HyperDMR	0.04971	0.425726	2.08143	1.42016e-05	hg19_cpg_inter
chr1_25360801	HyperDMR	0.0595647	0.307966	1.5504	0.00203748	hg19_cpg_inter
chr1_25466701	HyperDMR	0.0122302	0.217262	1.88738	0.000437242	hg19_cpg_inter
chr1_25875901	HyperDMR	0	0.306807	2.53527	1.57593e-07	hg19_cpg_inter	LDLRAP1	LDLRAP1_hg19_genes_introns
chr1_25876201	HyperDMR	0.0371807	0.329145	1.94066	1.19577e-05	hg19_cpg_inter	LDLRAP1	LDLRAP1_hg19_genes_introns
chr1_25942501	HyperDMR	0.0122302	0.210372	1.78355	0.047455	hg19_cpg_shores, hg19_cpg_islands	MAN1C1	MAN1C1_hg19_genes_1to5kb
chr1_26147401	HyperDMR	0.0477724	0.283311	1.54957	0.0262755	hg19_cpg_shores	MTFR1L	MTFR1L_hg19_genes_1to5kb, LOC646471_hg19_genes_exons, MTFR1L_hg19_genes_introns, MTFR1L_hg19_genes_5UTRs, MTFR1L_hg19_genes_exons
chr1_26186701	HyperDMR	0.184852	0.943655	1.99976	3.21572e-07	hg19_cpg_shores	AUNIP	AUNIP_hg19_genes_promoters, AUNIP_hg19_genes_1to5kb
chr1_26317201	HyperDMR	0.0210771	0.24619	1.80145	0.00153529	hg19_cpg_inter	PAFAH2	PAFAH2_hg19_genes_introns, PAFAH2_hg19_genes_exons, PAFAH2_hg19_genes_5UTRs
chr1_26380501	HyperDMR	0.0991885	1.02182	2.69915	2.68962e-15	hg19_cpg_inter	TRIM63	TRIM63_hg19_genes_introns
chr1_26551801	HyperDMR	0	0.403044	2.84719	3.25248e-11	hg19_cpg_islands	NA	NA_hg19_genes_promoters, NA_hg19_genes_exons
chr1_26552101	HyperDMR	0.0340621	0.805026	3.08914	4.71895e-13	hg19_cpg_islands, hg19_cpg_shores	NA	NA_hg19_genes_exons, NA_hg19_genes_introns
chr1_26611201	HyperDMR	0.0687336	1.08762	3.04062	3.45374e-12	hg19_cpg_inter	UBXN11	UBXN11_hg19_genes_exons, UBXN11_hg19_genes_3UTRs, UBXN11_hg19_genes_introns
chr1_26613601	HyperDMR	0.0266067	0.533045	2.73725	4.86962e-11	hg19_cpg_inter	UBXN11	UBXN11_hg19_genes_introns
chr1_26615401	HyperDMR	0.0861073	0.66596	2.3033	1.37167e-09	hg19_cpg_inter	UBXN11	UBXN11_hg19_genes_introns
chr1_26615701	HyperDMR	0.0328269	0.33826	2.06476	1.62878e-05	hg19_cpg_inter	UBXN11	UBXN11_hg19_genes_introns
chr1_26646001	HyperDMR	0.0805936	0.407773	1.63273	0.0011832	hg19_cpg_inter	CD52	CD52_hg19_genes_introns, UBXN11_hg19_genes_1to5kb
chr1_26646301	HyperDMR	0.0422426	0.345978	1.89904	0.00254442	hg19_cpg_inter	CD52	CD52_hg19_genes_introns, UBXN11_hg19_genes_1to5kb
chr1_26687101	HyperDMR	0.278717	1.08521	1.71434	0.00455212	hg19_cpg_islands, hg19_cpg_shores
chr1_26737501	HyperDMR	0.0472608	0.773165	2.84408	1.58106e-05	hg19_cpg_islands	LIN28A	LIN28A_hg19_genes_introns
chr1_26866201	HyperDMR	0.0270218	0.33641	2.04398	2.51587e-06	hg19_cpg_inter	RPS6KA1	RPS6KA1_hg19_genes_introns, RPS6KA1_hg19_genes_1to5kb
chr1_26868001	HyperDMR	0.00811889	0.19143	1.82834	0.00177729	hg19_cpg_inter	RPS6KA1	RPS6KA1_hg19_genes_introns, RPS6KA1_hg19_genes_1to5kb
chr1_26868301	HyperDMR	0.00531489	0.156366	1.58086	0.0108208	hg19_cpg_inter	RPS6KA1	RPS6KA1_hg19_genes_introns, RPS6KA1_hg19_genes_1to5kb
chr1_26868601	HyperDMR	0.0155274	0.320409	2.18823	2.12853e-05	hg19_cpg_inter	RPS6KA1	RPS6KA1_hg19_genes_introns, RPS6KA1_hg19_genes_1to5kb, RPS6KA1_hg19_genes_promoters
chr1_26868901	HyperDMR	0.0354662	0.426678	2.3418	2.12061e-07	hg19_cpg_inter	RPS6KA1	RPS6KA1_hg19_genes_introns, RPS6KA1_hg19_genes_1to5kb, RPS6KA1_hg19_genes_promoters
chr1_26869201	HyperDMR	0.0509175	0.502719	2.21862	2.19336e-07	hg19_cpg_inter	RPS6KA1	RPS6KA1_hg19_genes_introns, RPS6KA1_hg19_genes_1to5kb, RPS6KA1_hg19_genes_promoters
chr1_26922601	HypoDMR	0.29567	0.0794564	-1.57652	0.000851251	hg19_cpg_inter
chr1_27159901	HyperDMR	0.0916981	0.567222	2.00351	1.31366e-08	hg19_cpg_inter	NA	NA_hg19_genes_introns, ZDHHC18_hg19_genes_introns
chr1_27338701	HyperDMR	0.0565661	0.318813	1.64806	0.00224048	hg19_cpg_shores, hg19_cpg_islands	NA	NA_hg19_genes_introns, TENT5B_hg19_genes_introns, TENT5B_hg19_genes_exons
chr1_27403501	HypoDMR	0.146904	0.0276589	-1.53568	0.00364795	hg19_cpg_inter
chr1_27463501	HyperDMR	0.0614466	0.586017	2.31551	2.39519e-08	hg19_cpg_inter	SLC9A1	SLC9A1_hg19_genes_introns
chr1_27675901	HypoDMR	0.144329	0.0101473	-1.9006	0.000696098	hg19_cpg_shores, hg19_cpg_islands	SYTL1	SYTL1_hg19_genes_exons, SYTL1_hg19_genes_introns
chr1_27676201	HypoDMR	0.137895	0.0265859	-1.5495	0.00543471	hg19_cpg_islands	SYTL1	SYTL1_hg19_genes_exons, SYTL1_hg19_genes_introns, SYTL1_hg19_genes_3UTRs
chr1_27686701	HyperDMR	0.0834419	0.451365	1.88001	3.03619e-06	hg19_cpg_shores	MAP3K6	MAP3K6_hg19_genes_introns, MAP3K6_hg19_genes_exons
chr1_27696301	HyperDMR	0.00823161	0.172428	1.69963	0.00271631	hg19_cpg_shelves	MAP3K6	MAP3K6_hg19_genes_1to5kb, FCN3_hg19_genes_introns
chr1_27729901	HyperDMR	0.154878	0.996648	2.20661	5.00421e-10	hg19_cpg_inter
chr1_27730201	HyperDMR	0.1076	0.554777	1.81706	2.42484e-05	hg19_cpg_inter
chr1_27755101	HyperDMR	0.0473126	0.304297	1.67192	0.000391509	hg19_cpg_inter	WASF2	WASF2_hg19_genes_introns, WASF2_hg19_genes_exons
chr1_27852601	HyperDMR	0.0751896	0.354301	1.57478	0.000597797	hg19_cpg_shores
chr1_27882301	HyperDMR	0.0554975	0.591268	2.45188	1.00442e-11	hg19_cpg_inter	NA	NA_hg19_genes_1to5kb, AHDC1_hg19_genes_introns
chr1_27882601	HyperDMR	0.00818202	0.147739	1.52381	0.0208379	hg19_cpg_inter	NA	NA_hg19_genes_1to5kb, AHDC1_hg19_genes_introns
chr1_27958501	HyperDMR	0	0.209136	2.05597	0.000378806	hg19_cpg_shelves, hg19_cpg_shores	FGR	FGR_hg19_genes_introns
chr1_27958801	HyperDMR	0.01837	0.612927	3.03707	3.32116e-12	hg19_cpg_shores	FGR	FGR_hg19_genes_introns
chr1_27959101	HyperDMR	0.00823161	0.186195	1.78436	0.00537032	hg19_cpg_shores	FGR	FGR_hg19_genes_introns
chr1_27961201	HyperDMR	0.0373801	0.285207	1.79136	0.00807355	hg19_cpg_shores	FGR	FGR_hg19_genes_introns
chr1_27961801	HyperDMR	0.0294757	0.24278	1.66703	0.0011448	hg19_cpg_islands, hg19_cpg_shores	FGR	FGR_hg19_genes_promoters
chr1_28011301	HypoDMR	0.347616	0.0766911	-1.75521	1.14297e-06	hg19_cpg_inter
chr1_28195501	HyperDMR	0.0324782	0.500744	2.53198	9.30275e-09	hg19_cpg_shelves	THEMIS2	THEMIS2_hg19_genes_1to5kb
chr1_28199701	HyperDMR	0.0391712	0.620133	2.62098	1.50684e-05	hg19_cpg_shores	THEMIS2	THEMIS2_hg19_genes_introns
chr1_28200001	HyperDMR	0.189543	1.06923	2.11537	1.87327e-08	hg19_cpg_shores	THEMIS2	THEMIS2_hg19_genes_introns
chr1_28200301	HyperDMR	0.0546487	0.385286	1.78262	3.5937e-05	hg19_cpg_shores	THEMIS2	THEMIS2_hg19_genes_introns
chr1_28210801	HyperDMR	0.232338	0.82568	1.53905	1.15748e-07	hg19_cpg_inter	THEMIS2	THEMIS2_hg19_genes_introns
chr1_28211701	HyperDMR	0.461841	1.5175	1.54989	2.4125e-07	hg19_cpg_inter	THEMIS2	THEMIS2_hg19_genes_introns, THEMIS2_hg19_genes_exons, THEMIS2_hg19_genes_3UTRs
chr1_28269901	HyperDMR	0.0114987	0.193474	1.67225	0.0083094	hg19_cpg_inter	SMPDL3B	SMPDL3B_hg19_genes_introns
chr1_28380301	HypoDMR	0.123126	0.0157657	-1.53916	0.00896148	hg19_cpg_inter	EYA3	EYA3_hg19_genes_introns
chr1_28500901	HyperDMR	0.0773742	0.457704	1.79567	6.31069e-06	hg19_cpg_inter	PTAFR	PTAFR_hg19_genes_introns
chr1_28918501	HyperDMR	0.0283757	0.506771	2.60604	6.82688e-07	hg19_cpg_shores	NA	NA_hg19_genes_1to5kb, RAB42_hg19_genes_promoters, RAB42_hg19_genes_5UTRs, RAB42_hg19_genes_exons
chr1_29097301	HypoDMR	0.473928	0.130299	-1.65509	0.000728602	hg19_cpg_inter
chr1_29210101	HyperDMR	0.0948173	0.422473	1.64781	1.21299e-05	hg19_cpg_shelves	EPB41	EPB41_hg19_genes_1to5kb
chr1_29210401	HyperDMR	0.0871602	0.457825	1.74949	2.06435e-06	hg19_cpg_shelves	EPB41	EPB41_hg19_genes_1to5kb
chr1_29449501	HyperDMR	0.0267266	0.327267	2.07726	0.00398443	hg19_cpg_islands	TMEM200B	TMEM200B_hg19_genes_introns, TMEM200B_hg19_genes_promoters, NA_hg19_genes_1to5kb
chr1_29586901	HyperDMR	0.105007	0.796557	2.27831	8.3851e-09	hg19_cpg_shores, hg19_cpg_islands	PTPRU	PTPRU_hg19_genes_introns, PTPRU_hg19_genes_exons
chr1_29671801	HypoDMR	0.183367	0.0447523	-1.51417	0.00309122	hg19_cpg_inter
chr1_29691601	HypoDMR	0.379172	0.0779694	-1.86243	2.59414e-05	hg19_cpg_inter
chr1_29710201	HypoDMR	0.153187	0.0301997	-1.52972	0.00287372	hg19_cpg_inter
chr1_29782801	HypoDMR	0.136059	0.0170165	-1.71661	0.000797295	hg19_cpg_inter
chr1_29864101	HypoDMR	0.111962	0.0158901	-1.60916	0.00362443	hg19_cpg_inter
chr1_31102501	HypoDMR	0.152126	0.0239369	-1.55535	0.00623082	hg19_cpg_inter
chr1_31226701	HyperDMR	0.00500495	0.205683	1.8971	0.000423927	hg19_cpg_inter	LAPTM5	LAPTM5_hg19_genes_introns
chr1_31229401	HyperDMR	0.0293228	0.292887	1.85031	0.000118288	hg19_cpg_inter	LAPTM5	LAPTM5_hg19_genes_introns
chr1_31230001	HyperDMR	0.0485337	0.44482	2.12931	7.5217e-07	hg19_cpg_inter	LAPTM5	LAPTM5_hg19_genes_introns
chr1_31230301	HyperDMR	0.0806639	0.57576	2.07033	4.46335e-06	hg19_cpg_inter	LAPTM5	LAPTM5_hg19_genes_introns, LAPTM5_hg19_genes_exons, LAPTM5_hg19_genes_5UTRs
chr1_31231201	HyperDMR	0.0810816	0.472308	1.90995	1.01834e-05	hg19_cpg_inter	LAPTM5	LAPTM5_hg19_genes_promoters
chr1_31242001	HyperDMR	0.13234	0.892897	2.26446	1.31613e-09	hg19_cpg_inter, hg19_cpg_shelves
chr1_31249201	HypoDMR	0.526809	0.100021	-2.01026	5.62298e-05	hg19_cpg_shelves
chr1_31320301	HyperDMR	0.0283078	0.282302	1.82566	0.0025726	hg19_cpg_inter
chr1_31341901	HyperDMR	0.0279152	0.341225	2.12671	4.90312e-05	hg19_cpg_inter
chr1_31581601	HyperDMR	0.176714	0.643975	1.5131	2.12397e-06	hg19_cpg_inter
chr1_31942501	HypoDMR	0.302455	0.0589902	-1.78714	8.28077e-05	hg19_cpg_inter
chr1_32001601	HyperDMR	0.181932	0.961149	2.03528	2.63126e-06	hg19_cpg_inter
chr1_32169301	HyperDMR	0.0757205	0.496367	2.01956	0.000372508	hg19_cpg_shores, hg19_cpg_islands	COL16A1	COL16A1_hg19_genes_introns, COL16A1_hg19_genes_5UTRs, COL16A1_hg19_genes_exons
chr1_32180101	HyperDMR	0.00792042	0.193637	1.76782	0.0218495	hg19_cpg_shores, hg19_cpg_islands
chr1_32180401	HyperDMR	0.01895	0.320903	2.15173	0.00461718	hg19_cpg_islands, hg19_cpg_shores
chr1_32237701	HyperDMR	0.0196822	0.546103	2.85873	1.6153e-09	hg19_cpg_shores, hg19_cpg_islands
chr1_32238001	HyperDMR	0.00967801	0.453165	2.72865	4.02964e-11	hg19_cpg_islands
chr1_32238601	HyperDMR	0.306277	1.37678	1.94634	4.05253e-09	hg19_cpg_islands, hg19_cpg_shores
chr1_32292001	HyperDMR	0.292868	1.00306	1.58583	6.28833e-05	hg19_cpg_inter
chr1_32314201	HyperDMR	0.0504752	0.629734	2.57882	2.18416e-10	hg19_cpg_inter
chr1_32409901	HyperDMR	0.0280938	0.357406	2.14352	2.33666e-06	hg19_cpg_shores, hg19_cpg_islands
chr1_32410201	HyperDMR	0.0238202	0.940548	3.48029	1.03024e-14	hg19_cpg_islands
chr1_32410501	HyperDMR	0.0964151	2.00029	3.64826	3.54463e-20	hg19_cpg_islands, hg19_cpg_shores
chr1_32410801	HyperDMR	0.100778	0.577447	1.95124	5.45388e-09	hg19_cpg_shores
chr1_32667001	HyperDMR	0.0221857	0.272465	1.88681	0.000796832	hg19_cpg_shores	IQCC	IQCC_hg19_genes_1to5kb, CCDC28B_hg19_genes_introns
chr1_32667301	HyperDMR	0.0411736	0.385576	2.06104	6.6507e-06	hg19_cpg_shores	IQCC	IQCC_hg19_genes_1to5kb, CCDC28B_hg19_genes_introns, CCDC28B_hg19_genes_exons, CCDC28B_hg19_genes_5UTRs
chr1_32803501	HyperDMR	0.0230743	0.19828	1.50698	0.0473049	hg19_cpg_shores	MARCKSL1	MARCKSL1_hg19_genes_1to5kb
chr1_32922601	HypoDMR	0.105733	0.00398735	-1.75393	0.00365932	hg19_cpg_inter
chr1_33089401	HyperDMR	0.0350479	0.245231	1.52947	0.00291344	hg19_cpg_inter	ZBTB8OS	ZBTB8OS_hg19_genes_introns
chr1_33190501	HyperDMR	0.235561	2.187	2.84655	3.25193e-15	hg19_cpg_inter
chr1_33351601	HyperDMR	0.0395068	0.62789	2.69688	7.33156e-06	hg19_cpg_shores, hg19_cpg_islands	HPCA	HPCA_hg19_genes_promoters
chr1_33383101	HyperDMR	0.0250193	0.258585	1.82398	0.000184473	hg19_cpg_inter
chr1_33391501	HyperDMR	0.133376	1.07191	2.50666	7.83648e-07	hg19_cpg_inter
chr1_33433501	HypoDMR	0.166709	0.0323749	-1.56871	0.00280881	hg19_cpg_shelves	RNF19B	RNF19B_hg19_genes_1to5kb
chr1_33536101	HypoDMR	0.333784	0.0895953	-1.59454	0.000569402	hg19_cpg_inter
chr1_33564901	HyperDMR	0.0217691	0.234879	1.6581	0.00388181	hg19_cpg_inter	AZIN2	AZIN2_hg19_genes_introns
chr1_33565201	HyperDMR	0.0110995	0.208985	1.74995	0.00265211	hg19_cpg_inter	AZIN2	AZIN2_hg19_genes_introns
chr1_33937801	HyperDMR	0.00557777	0.181721	1.74787	0.0257875	hg19_cpg_shores, hg19_cpg_islands	ZSCAN20	ZSCAN20_hg19_genes_promoters
chr1_33938101	HyperDMR	0	0.289223	2.39754	0.000626718	hg19_cpg_islands, hg19_cpg_shores	ZSCAN20	ZSCAN20_hg19_genes_promoters, ZSCAN20_hg19_genes_5UTRs, ZSCAN20_hg19_genes_exons, ZSCAN20_hg19_genes_introns
chr1_34095601	HypoDMR	0.168489	0.0248995	-1.70278	0.00389532	hg19_cpg_shelves	CSMD2	CSMD2_hg19_genes_introns
chr1_34242301	HypoDMR	0.328944	0.0751981	-1.76089	0.0007918	hg19_cpg_inter	CSMD2	CSMD2_hg19_genes_introns
chr1_34341001	HypoDMR	0.217068	0.047045	-1.61987	0.000256218	hg19_cpg_inter	CSMD2	CSMD2_hg19_genes_introns, CSMD2-AS1_hg19_genes_introns, CSMD2-AS1_hg19_genes_exons
chr1_34466401	HypoDMR	0.439253	0.113403	-1.68219	6.35297e-05	hg19_cpg_inter	CSMD2	CSMD2_hg19_genes_introns
chr1_34547701	HypoDMR	0.357205	0.0929606	-1.63171	0.00113489	hg19_cpg_inter	CSMD2	CSMD2_hg19_genes_introns
chr1_34574101	HypoDMR	0.222545	0.0409758	-1.78538	0.000111294	hg19_cpg_inter	CSMD2	CSMD2_hg19_genes_introns
chr1_34617001	HypoDMR	0.279621	0.0748407	-1.53397	0.00240059	hg19_cpg_inter	CSMD2	CSMD2_hg19_genes_introns
chr1_34628101	HyperDMR	0.189264	0.731064	1.6283	0.000774343	hg19_cpg_shores	CSMD2	CSMD2_hg19_genes_introns, C1orf94_hg19_genes_1to5kb
chr1_34628701	HyperDMR	0.00531976	0.374053	2.59019	0.0183195	hg19_cpg_shores, hg19_cpg_islands	CSMD2	CSMD2_hg19_genes_introns, C1orf94_hg19_genes_1to5kb
chr1_34631701	HyperDMR	0.0656841	0.662163	2.42494	0.000328772	hg19_cpg_shores	CSMD2	CSMD2_hg19_genes_promoters, C1orf94_hg19_genes_promoters, CSMD2_hg19_genes_1to5kb
chr1_34651201	HypoDMR	0.184681	0.0433717	-1.52044	0.00403503	hg19_cpg_inter	C1orf94	C1orf94_hg19_genes_introns
chr1_34665901	HypoDMR	0.581583	0.168181	-1.61167	0.000577075	hg19_cpg_inter	C1orf94	C1orf94_hg19_genes_introns
chr1_34758601	HypoDMR	0.258053	0.0613422	-1.62511	0.000200011	hg19_cpg_inter
chr1_34763701	HypoDMR	0.374515	0.104375	-1.57748	0.000224513	hg19_cpg_inter
chr1_34913101	HypoDMR	0.152578	0.0182267	-1.76342	0.000324753	hg19_cpg_inter
chr1_35080801	HypoDMR	0.189368	0.0393255	-1.51782	0.00371842	hg19_cpg_inter
chr1_35586301	HyperDMR	0.0325695	0.288814	1.77197	0.000187552	hg19_cpg_shores, hg19_cpg_islands
chr1_35586601	HyperDMR	0.201705	0.951523	1.98179	5.89617e-08	hg19_cpg_shores
chr1_35745601	HypoDMR	0.424172	0.106351	-1.67182	0.0013678	hg19_cpg_inter	ZMYM4	ZMYM4_hg19_genes_introns
chr1_36026401	HypoDMR	0.478133	0.125577	-1.73071	8.05379e-06	hg19_cpg_shelves	KIAA0319L	KIAA0319L_hg19_genes_1to5kb, NCDN_hg19_genes_exons
chr1_36028801	HyperDMR	0.294478	1.18026	1.77684	1.84427e-06	hg19_cpg_inter	NCDN	NCDN_hg19_genes_introns, NCDN_hg19_genes_exons
chr1_36042901	HyperDMR	0.0159612	0.653643	3.10004	3.22085e-08	hg19_cpg_islands	PSMB2	PSMB2_hg19_genes_introns, TFAP2E_hg19_genes_introns, PSMB2_hg19_genes_exons, PSMB2_hg19_genes_3UTRs
chr1_36043201	HyperDMR	0.00773101	0.499938	2.98291	2.98582e-10	hg19_cpg_islands, hg19_cpg_shores	TFAP2E	TFAP2E_hg19_genes_introns, PSMB2_hg19_genes_introns
chr1_36043501	HyperDMR	0.0288986	0.266	1.84683	0.000622203	hg19_cpg_shores	TFAP2E	TFAP2E_hg19_genes_introns, PSMB2_hg19_genes_introns
chr1_36043801	HyperDMR	0.0312698	0.518245	2.58334	3.11035e-09	hg19_cpg_shores	TFAP2E	TFAP2E_hg19_genes_introns, PSMB2_hg19_genes_introns
chr1_36141601	HypoDMR	0.336328	0.0675904	-1.85492	0.000621251	hg19_cpg_inter
chr1_36172801	HyperDMR	0.0909221	0.530877	1.92101	7.91489e-05	hg19_cpg_shores
chr1_36173101	HyperDMR	0.0409549	0.396537	2.12843	1.8692e-05	hg19_cpg_shores
chr1_36174001	HyperDMR	0.0531012	0.350952	1.79018	0.0256072	hg19_cpg_shores
chr1_36353101	HypoDMR	0.170368	0.0365778	-1.50859	0.00285601	hg19_cpg_shelves	AGO1	AGO1_hg19_genes_introns
chr1_36588901	HyperDMR	0.0545607	0.284314	1.57781	0.00117617	hg19_cpg_shores
chr1_36702001	HypoDMR	0.20832	0.027517	-1.89032	2.0008e-05	hg19_cpg_inter	THRAP3	THRAP3_hg19_genes_introns, THRAP3_hg19_genes_1to5kb
chr1_36761101	HypoDMR	0.23231	0.0385658	-1.80779	0.00152128	hg19_cpg_inter	THRAP3	THRAP3_hg19_genes_introns
chr1_36786001	HyperDMR	0.086775	0.453224	1.72155	0.000556877	hg19_cpg_shores	SH3D21	SH3D21_hg19_genes_exons
chr1_36786301	HyperDMR	0.0743941	0.359136	1.50605	0.00469324	hg19_cpg_shores, hg19_cpg_islands	SH3D21	SH3D21_hg19_genes_exons, SH3D21_hg19_genes_3UTRs, SH3D21_hg19_genes_introns
chr1_36786601	HyperDMR	0.0789764	0.443038	1.7635	3.18093e-05	hg19_cpg_islands	SH3D21	SH3D21_hg19_genes_introns, SH3D21_hg19_genes_exons, SH3D21_hg19_genes_3UTRs
chr1_36787201	HyperDMR	0.518765	1.7974	1.67048	1.20267e-08	hg19_cpg_islands	SH3D21	SH3D21_hg19_genes_exons, SH3D21_hg19_genes_3UTRs, SH3D21_hg19_genes_introns
chr1_36788401	HyperDMR	0.0421501	0.365282	1.92772	5.71472e-05	hg19_cpg_islands	SH3D21	SH3D21_hg19_genes_introns, EVA1B_hg19_genes_introns, EVA1B_hg19_genes_exons, EVA1B_hg19_genes_5UTRs
chr1_36789601	HyperDMR	0.00704352	0.185129	1.78106	0.01065	hg19_cpg_shores	EVA1B	EVA1B_hg19_genes_promoters, EVA1B_hg19_genes_5UTRs, EVA1B_hg19_genes_exons, SH3D21_hg19_genes_exons, EVA1B_hg19_genes_1to5kb
chr1_36789901	HyperDMR	0.00488176	0.234921	2.05697	0.00124156	hg19_cpg_shores	SH3D21	SH3D21_hg19_genes_exons, EVA1B_hg19_genes_promoters, EVA1B_hg19_genes_1to5kb
chr1_36816001	HyperDMR	0.0868746	0.378065	1.5421	0.00169914	hg19_cpg_inter	STK40	STK40_hg19_genes_introns
chr1_36816601	HyperDMR	0.0794854	0.503631	1.9026	1.98193e-05	hg19_cpg_inter	STK40	STK40_hg19_genes_introns
chr1_36816901	HyperDMR	0.0929675	0.435072	1.6493	9.44623e-05	hg19_cpg_inter	STK40	STK40_hg19_genes_introns
chr1_36948301	HyperDMR	0.0942913	0.763616	2.36784	3.89123e-08	hg19_cpg_inter	CSF3R	CSF3R_hg19_genes_introns, CSF3R_hg19_genes_5UTRs, CSF3R_hg19_genes_exons
chr1_36948601	HyperDMR	0.0670922	0.481045	2.08161	1.94398e-07	hg19_cpg_inter	CSF3R	CSF3R_hg19_genes_5UTRs, CSF3R_hg19_genes_exons
chr1_36958201	HyperDMR	0.0326321	0.31573	1.95076	0.000150705	hg19_cpg_inter
chr1_37012201	HypoDMR	0.260544	0.071238	-1.50762	0.00575762	hg19_cpg_inter
chr1_37153801	HypoDMR	0.456591	0.130619	-1.53256	0.003189	hg19_cpg_inter
chr1_37165801	HypoDMR	0.231516	0.0529274	-1.55875	0.000966532	hg19_cpg_inter
chr1_37326601	HypoDMR	0.247635	0.0618532	-1.54957	0.00182126	hg19_cpg_inter	GRIK3	GRIK3_hg19_genes_introns
chr1_37359001	HypoDMR	0.261419	0.0615777	-1.59793	0.000610845	hg19_cpg_inter	GRIK3	GRIK3_hg19_genes_introns
chr1_37452001	HypoDMR	0.18059	0.0479448	-1.50025	0.00361848	hg19_cpg_inter	GRIK3	GRIK3_hg19_genes_introns
chr1_37499101	HyperDMR	0.0186898	0.431085	2.53361	0.000340122	hg19_cpg_islands	GRIK3	GRIK3_hg19_genes_introns
chr1_37499401	HyperDMR	0.0127121	0.277884	2.09701	0.0208162	hg19_cpg_islands	GRIK3	GRIK3_hg19_genes_introns, GRIK3_hg19_genes_exons
chr1_37546201	HypoDMR	0.315515	0.086372	-1.57586	0.000242522	hg19_cpg_inter
chr1_37546501	HypoDMR	0.202568	0.0514885	-1.55853	0.00493033	hg19_cpg_inter
chr1_37584901	HypoDMR	0.280423	0.0765266	-1.52027	0.00466631	hg19_cpg_inter
chr1_37597201	HypoDMR	0.528393	0.140133	-1.66631	5.53883e-05	hg19_cpg_inter
chr1_37642201	HypoDMR	0.181907	0.0186056	-1.88753	5.82931e-05	hg19_cpg_inter
chr1_37652101	HypoDMR	0.459339	0.140021	-1.53788	0.00123683	hg19_cpg_inter
chr1_37756201	HypoDMR	0.111896	0.0128472	-1.51481	0.0095243	hg19_cpg_inter
chr1_37759801	HypoDMR	0.109658	0.0181189	-1.52433	0.00809313	hg19_cpg_inter
chr1_37791601	HypoDMR	0.160254	0.032611	-1.5556	0.00223749	hg19_cpg_inter
chr1_37918501	HypoDMR	0.229346	0.0568164	-1.5047	0.00403962	hg19_cpg_inter
chr1_37920601	HyperDMR	0.0108125	0.29736	2.20898	0.000134298	hg19_cpg_inter	LINC01137	LINC01137_hg19_genes_exons
chr1_37937101	HyperDMR	0.0180671	0.198321	1.57941	0.0150531	hg19_cpg_shelves	LINC01137	LINC01137_hg19_genes_introns, ZC3H12A_hg19_genes_1to5kb
chr1_38135101	HypoDMR	0.443756	0.109086	-1.72596	0.000158599	hg19_cpg_inter
chr1_38200801	HyperDMR	0.134369	0.850803	2.15778	1.80367e-08	hg19_cpg_shores, hg19_cpg_islands	EPHA10	EPHA10_hg19_genes_introns, EPHA10_hg19_genes_1to5kb, EPHA10_hg19_genes_exons
chr1_38219401	HyperDMR	0.0236548	0.277656	1.8679	0.004763	hg19_cpg_shores	EPHA10	EPHA10_hg19_genes_introns, EPHA10_hg19_genes_promoters
chr1_38219701	HyperDMR	0.0137783	0.18483	1.62768	0.0128205	hg19_cpg_shores, hg19_cpg_islands	EPHA10	EPHA10_hg19_genes_introns, EPHA10_hg19_genes_promoters, EPHA10_hg19_genes_exons, EPHA10_hg19_genes_1to5kb
chr1_38229901	HyperDMR	0.0340451	0.371827	2.04905	0.0182008	hg19_cpg_islands	EPHA10	EPHA10_hg19_genes_introns
chr1_38338801	HypoDMR	0.28509	0.0230784	-2.30462	8.89608e-07	hg19_cpg_inter	INPP5B	INPP5B_hg19_genes_exons, INPP5B_hg19_genes_introns
chr1_38411701	HyperDMR	0	0.263101	2.33508	4.67167e-06	hg19_cpg_inter	INPP5B	INPP5B_hg19_genes_promoters, INPP5B_hg19_genes_introns, INPP5B_hg19_genes_exons, INPP5B_hg19_genes_5UTRs
chr1_38412001	HyperDMR	0.0303835	0.617249	2.81963	6.27368e-12	hg19_cpg_inter	INPP5B	INPP5B_hg19_genes_promoters, INPP5B_hg19_genes_exons, INPP5B_hg19_genes_5UTRs, INPP5B_hg19_genes_introns
chr1_38412601	HyperDMR	0	0.35273	2.68689	1.9806e-10	hg19_cpg_inter	INPP5B	INPP5B_hg19_genes_introns, INPP5B_hg19_genes_1to5kb, INPP5B_hg19_genes_5UTRs, INPP5B_hg19_genes_exons, INPP5B_hg19_genes_promoters
chr1_38470201	HyperDMR	0.0107088	0.293631	2.12116	0.000252484	hg19_cpg_shores	FHL3	FHL3_hg19_genes_introns
chr1_38495701	HyperDMR	0.0156537	0.188665	1.55593	0.0111736	hg19_cpg_inter
chr1_38510101	HyperDMR	0.00542217	0.164605	1.56674	0.0398027	hg19_cpg_shores, hg19_cpg_islands	POU3F1	POU3F1_hg19_genes_exons, POU3F1_hg19_genes_3UTRs
chr1_38510401	HyperDMR	0.0636845	1.0005	2.94811	7.40336e-07	hg19_cpg_islands	POU3F1	POU3F1_hg19_genes_exons, POU3F1_hg19_genes_3UTRs
chr1_38510701	HyperDMR	0.0170393	0.268273	1.93825	0.002156	hg19_cpg_islands	POU3F1	POU3F1_hg19_genes_exons, POU3F1_hg19_genes_3UTRs
chr1_38600101	HyperDMR	0.0721732	0.411486	1.81788	0.000814819	hg19_cpg_inter
chr1_38679301	HyperDMR	0.0685433	0.638644	2.3453	3.43373e-06	hg19_cpg_inter	LINC01343	LINC01343_hg19_genes_introns
chr1_38726101	HypoDMR	0.401945	0.0718565	-1.99536	2.14832e-05	hg19_cpg_inter
chr1_38733001	HypoDMR	0.322255	0.0613345	-1.77762	7.20969e-06	hg19_cpg_inter
chr1_38757901	HyperDMR	0.0892641	0.49013	1.79662	0.0279173	hg19_cpg_inter
chr1_38808001	HypoDMR	0.235947	0.0516245	-1.64564	0.00647576	hg19_cpg_inter
chr1_38869801	HypoDMR	0.200519	0.030532	-1.78937	0.000474132	hg19_cpg_inter
chr1_38942101	HyperDMR	0.00490019	0.177843	1.67138	0.0134959	hg19_cpg_islands
chr1_38942401	HyperDMR	0.0866804	0.392227	1.50747	0.00647552	hg19_cpg_islands, hg19_cpg_shores
chr1_38952301	HypoDMR	0.209403	0.0458292	-1.59904	0.00292554	hg19_cpg_inter
chr1_39024901	HyperDMR	0.0793908	0.865075	2.70273	1.19994e-09	hg19_cpg_inter
chr1_39025201	HyperDMR	0.00831262	0.874098	3.69158	1.22292e-09	hg19_cpg_inter
chr1_39044401	HyperDMR	0.0265851	0.340457	2.06432	0.011342	hg19_cpg_islands, hg19_cpg_shores
chr1_39113101	HypoDMR	0.396391	0.117184	-1.50923	0.0136744	hg19_cpg_inter
chr1_39173401	HypoDMR	0.170491	0.0365721	-1.52026	0.00392589	hg19_cpg_shores
chr1_39270301	HyperDMR	0.0163902	0.220056	1.72299	0.00170186	hg19_cpg_shores
chr1_39281401	HyperDMR	0.0896699	0.644202	2.21183	1.6372e-11	hg19_cpg_shelves, hg19_cpg_shores
chr1_39281701	HyperDMR	0.0862407	1.06032	2.86811	6.92325e-15	hg19_cpg_shores
chr1_39282001	HyperDMR	0.0665387	1.27223	3.36612	6.78552e-16	hg19_cpg_shores
chr1_39610801	HypoDMR	0.157845	0.0294563	-1.54166	0.00296262	hg19_cpg_inter	MACF1	MACF1_hg19_genes_introns
chr1_39681001	HyperDMR	0	0.175724	1.83242	0.0049989	hg19_cpg_inter	MACF1	MACF1_hg19_genes_introns
chr1_39733801	HypoDMR	0.245872	0.0412491	-1.88311	0.000137988	hg19_cpg_inter	MACF1	MACF1_hg19_genes_introns
chr1_39922201	HypoDMR	0.173533	0.0305371	-1.65256	0.000761039	hg19_cpg_inter	MACF1	MACF1_hg19_genes_introns
chr1_39975601	HyperDMR	0.0727113	0.34815	1.53969	0.00198568	hg19_cpg_inter	BMP8A	BMP8A_hg19_genes_introns
chr1_39981301	HyperDMR	0.0354603	1.06832	3.51919	2.75034e-09	hg19_cpg_islands	BMP8A	BMP8A_hg19_genes_introns
chr1_40105501	HyperDMR	0.00700268	0.338493	2.49409	1.00399e-06	hg19_cpg_islands, hg19_cpg_shores	HEYL	HEYL_hg19_genes_promoters
chr1_40149301	HyperDMR	0.0512666	0.322727	1.66025	5.12001e-05	hg19_cpg_shores, hg19_cpg_islands	HPCAL4	HPCAL4_hg19_genes_introns
chr1_40149601	HyperDMR	0.116638	0.556872	1.79247	0.000810446	hg19_cpg_islands	HPCAL4	HPCAL4_hg19_genes_introns, HPCAL4_hg19_genes_exons
chr1_40158001	HyperDMR	0.0330631	0.444813	2.37287	0.000170194	hg19_cpg_islands	HPCAL4	HPCAL4_hg19_genes_promoters, HPCAL4_hg19_genes_1to5kb
chr1_40236001	HyperDMR	0.0346327	1.53971	4.03185	3.19522e-11	hg19_cpg_islands	BMP8B	BMP8B_hg19_genes_introns, OXCT2_hg19_genes_exons
chr1_40420201	HyperDMR	0.0646451	0.337051	1.56159	0.0044104	hg19_cpg_shores, hg19_cpg_islands	MFSD2A	MFSD2A_hg19_genes_promoters, NA_hg19_genes_promoters
chr1_40452301	HypoDMR	0.157571	0.0321148	-1.53378	0.0028167	hg19_cpg_inter
chr1_40778101	HyperDMR	0.0348862	0.269462	1.69699	0.00162107	hg19_cpg_shelves	COL9A2	COL9A2_hg19_genes_5UTRs, COL9A2_hg19_genes_exons, COL9A2_hg19_genes_introns
chr1_40780801	HyperDMR	0.00700268	0.193237	1.79684	0.0173259	hg19_cpg_shores, hg19_cpg_islands	COL9A2	COL9A2_hg19_genes_introns
chr1_40781101	HyperDMR	0.0052346	0.501212	2.96442	0.002628	hg19_cpg_islands	COL9A2	COL9A2_hg19_genes_introns, COL9A2_hg19_genes_5UTRs, COL9A2_hg19_genes_exons
chr1_40781401	HyperDMR	0.0456229	1.39953	3.71384	4.99127e-05	hg19_cpg_islands, hg19_cpg_shores	COL9A2	COL9A2_hg19_genes_introns
chr1_40781701	HyperDMR	0.00768593	0.749435	3.47481	0.000348923	hg19_cpg_islands, hg19_cpg_shores	COL9A2	COL9A2_hg19_genes_introns
chr1_40887301	HyperDMR	0.112892	0.715769	2.13207	2.13208e-11	hg19_cpg_inter	SMAP2	SMAP2_hg19_genes_introns
chr1_40916701	HyperDMR	0.118828	0.47727	1.53188	0.000435766	hg19_cpg_shores	ZFP69B	ZFP69B_hg19_genes_5UTRs, ZFP69B_hg19_genes_exons, ZFP69B_hg19_genes_introns
chr1_41119501	HyperDMR	0.0754504	0.408239	1.73543	0.000107948	hg19_cpg_shores	RIMS3	RIMS3_hg19_genes_introns
chr1_41268301	HyperDMR	0.0438975	0.311374	1.73436	0.00405181	hg19_cpg_islands, hg19_cpg_shores	KCNQ4	KCNQ4_hg19_genes_introns
chr1_41283601	HyperDMR	0.3522	1.65385	2.05503	3.78586e-10	hg19_cpg_shores, hg19_cpg_islands	KCNQ4	KCNQ4_hg19_genes_introns, KCNQ4_hg19_genes_exons
chr1_41283901	HyperDMR	0.0762974	0.910492	2.76454	7.46429e-13	hg19_cpg_islands	KCNQ4	KCNQ4_hg19_genes_exons, KCNQ4_hg19_genes_introns
chr1_41326801	HyperDMR	0.0351977	0.225931	1.55016	0.0261947	hg19_cpg_shores, hg19_cpg_islands	CITED4	CITED4_hg19_genes_exons, CITED4_hg19_genes_3UTRs
chr1_41349601	HyperDMR	0.108092	0.460157	1.52486	0.000235598	hg19_cpg_shores, hg19_cpg_islands	NA	NA_hg19_genes_1to5kb
chr1_41444701	HyperDMR	0.0522705	0.409376	1.97589	0.000473317	hg19_cpg_shores, hg19_cpg_islands	CTPS1	CTPS1_hg19_genes_1to5kb, CTPS1_hg19_genes_promoters
chr1_41687701	HypoDMR	0.259038	0.0552096	-1.71902	0.00133813	hg19_cpg_inter	SCMH1	SCMH1_hg19_genes_introns
chr1_41796901	HyperDMR	0.0524313	0.339769	1.71914	0.000727961	hg19_cpg_inter
chr1_41823001	HyperDMR	0.0560813	0.369686	1.77428	2.36996e-05	hg19_cpg_shelves
chr1_41832601	HyperDMR	0.00472194	0.217739	1.99333	0.000569795	hg19_cpg_shores
chr1_41846701	HyperDMR	0.0358616	0.351297	2.06554	0.00113689	hg19_cpg_shores
chr1_41847001	HyperDMR	0.0484688	0.304534	1.65933	0.00703095	hg19_cpg_shores, hg19_cpg_islands
chr1_41847301	HyperDMR	0.0129642	0.508944	2.89307	1.47876e-05	hg19_cpg_islands
chr1_41848501	HyperDMR	0.0731491	0.40662	1.76621	0.0292073	hg19_cpg_islands
chr1_41849101	HyperDMR	0.0237094	0.247185	1.77516	0.00457137	hg19_cpg_islands, hg19_cpg_shores
chr1_41952601	HyperDMR	0.0455782	0.336721	1.75422	2.38527e-05	hg19_cpg_inter	EDN2	EDN2_hg19_genes_1to5kb
chr1_41961301	HyperDMR	0.085832	0.462829	1.78846	1.02894e-05	hg19_cpg_shores
chr1_42139501	HyperDMR	0.00485948	0.140301	1.51533	0.0378152	hg19_cpg_inter	HIVEP3	HIVEP3_hg19_genes_introns
chr1_42183001	HypoDMR	0.146921	0.0155347	-1.83009	0.000154043	hg19_cpg_inter	HIVEP3	HIVEP3_hg19_genes_introns
chr1_42188101	HypoDMR	0.20849	0.0484154	-1.58476	0.0010503	hg19_cpg_inter	HIVEP3	HIVEP3_hg19_genes_introns
chr1_42192901	HyperDMR	0.0627619	0.372372	1.71664	0.000226907	hg19_cpg_inter	HIVEP3	HIVEP3_hg19_genes_introns
chr1_42193201	HyperDMR	0.100365	0.693449	2.1922	1.73547e-06	hg19_cpg_inter	HIVEP3	HIVEP3_hg19_genes_introns
chr1_42204601	HyperDMR	0.0487312	0.6993	2.73751	5.82438e-11	hg19_cpg_inter	HIVEP3	HIVEP3_hg19_genes_introns
chr1_42204901	HyperDMR	0.0161759	0.46272	2.66579	2.29086e-08	hg19_cpg_inter	HIVEP3	HIVEP3_hg19_genes_introns
chr1_42207001	HyperDMR	0.183411	0.66578	1.59167	5.66879e-05	hg19_cpg_inter	HIVEP3	HIVEP3_hg19_genes_introns
chr1_42351301	HypoDMR	0.387075	0.0965249	-1.66509	0.000109946	hg19_cpg_inter	HIVEP3	HIVEP3_hg19_genes_introns
chr1_42357301	HyperDMR	0.0130406	0.210888	1.78051	0.00853714	hg19_cpg_inter	HIVEP3	HIVEP3_hg19_genes_introns
chr1_42383101	HyperDMR	0.0218566	0.254559	1.82689	0.00107839	hg19_cpg_shores	HIVEP3	HIVEP3_hg19_genes_introns
chr1_42450001	HypoDMR	0.234592	0.0393142	-1.78837	0.000424085	hg19_cpg_inter	HIVEP3	HIVEP3_hg19_genes_introns
chr1_42623401	HyperDMR	0.0150425	0.171474	1.55326	0.0172592	hg19_cpg_inter
chr1_43134001	HypoDMR	0.252112	0.0484627	-1.77197	1.17825e-05	hg19_cpg_inter	PPIH	PPIH_hg19_genes_introns
chr1_43251001	HyperDMR	0.0453933	0.740525	2.85271	5.69677e-09	hg19_cpg_islands, hg19_cpg_shores	TMEM269	TMEM269_hg19_genes_1to5kb
chr1_43251301	HyperDMR	0.222029	0.758365	1.5509	2.64011e-05	hg19_cpg_shores	TMEM269	TMEM269_hg19_genes_1to5kb
chr1_43920001	HyperDMR	0.0858956	0.482566	1.82693	0.017999	hg19_cpg_shores	HYI	HYI_hg19_genes_promoters, HYI_hg19_genes_1to5kb
chr1_44031001	HyperDMR	0.124133	0.6062	1.83521	4.51601e-08	hg19_cpg_shores, hg19_cpg_islands	PTPRF	PTPRF_hg19_genes_introns
chr1_44322901	HypoDMR	0.224127	0.0436943	-1.63507	0.00509371	hg19_cpg_inter	ST3GAL3	ST3GAL3_hg19_genes_introns
chr1_44478901	HyperDMR	0.216833	1.18525	2.07418	3.40166e-08	hg19_cpg_inter	SLC6A9	SLC6A9_hg19_genes_introns
chr1_44479201	HyperDMR	0.378872	1.46508	1.75291	2.34097e-07	hg19_cpg_inter	SLC6A9	SLC6A9_hg19_genes_introns
chr1_44688601	HyperDMR	0.130284	0.579128	1.79331	3.29288e-06	hg19_cpg_inter	ERI3	ERI3_hg19_genes_introns
chr1_44703901	HyperDMR	0.106987	0.666923	2.04973	1.24432e-06	hg19_cpg_inter	ERI3	ERI3_hg19_genes_introns
chr1_44756401	HyperDMR	0.00727234	0.191021	1.8294	0.000654357	hg19_cpg_inter	ERI3	ERI3_hg19_genes_introns
chr1_44855101	HypoDMR	0.200613	0.0343481	-1.72186	0.000909556	hg19_cpg_inter
chr1_44873101	HyperDMR	0	0.184448	1.84613	0.0229364	hg19_cpg_islands	RNF220	RNF220_hg19_genes_introns
chr1_44873701	HyperDMR	0.0250121	0.630751	2.98317	5.28725e-07	hg19_cpg_islands	RNF220	RNF220_hg19_genes_introns
chr1_44874301	HyperDMR	0	0.210215	2.02503	0.00393865	hg19_cpg_shores	RNF220	RNF220_hg19_genes_introns
chr1_44874601	HyperDMR	0.012658	0.595472	3.05921	1.05708e-08	hg19_cpg_shores	RNF220	RNF220_hg19_genes_introns
chr1_44883601	HyperDMR	0.00909324	0.162691	1.56762	0.0365489	hg19_cpg_islands	RNF220	RNF220_hg19_genes_introns
chr1_44890501	HyperDMR	0.0230142	0.330396	2.19946	2.2162e-05	hg19_cpg_inter	RNF220	RNF220_hg19_genes_introns
chr1_44951101	HyperDMR	0.108486	0.897867	2.51252	4.88301e-07	hg19_cpg_inter	RNF220	RNF220_hg19_genes_introns
chr1_44951401	HyperDMR	0.0142329	0.206458	1.74597	0.00684404	hg19_cpg_inter	RNF220	RNF220_hg19_genes_introns
chr1_44982001	HypoDMR	0.109014	0.0136179	-1.59502	0.00502399	hg19_cpg_inter	RNF220	RNF220_hg19_genes_introns
chr1_45003901	HypoDMR	0.186075	0.0405136	-1.55538	0.00267625	hg19_cpg_inter	RNF220	RNF220_hg19_genes_introns
chr1_45130501	HyperDMR	0.127795	0.718025	1.99122	1.14015e-07	hg19_cpg_inter	TMEM53	TMEM53_hg19_genes_introns, TMEM53_hg19_genes_1to5kb
chr1_45137701	HyperDMR	0.0297423	0.220195	1.55959	0.00594456	hg19_cpg_shelves, hg19_cpg_shores	TMEM53	TMEM53_hg19_genes_introns, ARMH1_hg19_genes_1to5kb
chr1_45188701	HyperDMR	0.0811609	0.401873	1.52485	0.00206792	hg19_cpg_shores	ARMH1	ARMH1_hg19_genes_introns
chr1_45189001	HyperDMR	0.0831193	0.518574	1.93827	1.89661e-06	hg19_cpg_shores	ARMH1	ARMH1_hg19_genes_introns
chr1_45189301	HyperDMR	0.181248	0.735415	1.62223	0.000165917	hg19_cpg_shores	ARMH1	ARMH1_hg19_genes_introns
chr1_45189601	HyperDMR	0.299029	1.04654	1.54755	0.000463796	hg19_cpg_shores, hg19_cpg_islands	ARMH1	ARMH1_hg19_genes_introns, ARMH1_hg19_genes_exons
chr1_45251701	HyperDMR	0.0165991	0.830529	3.47657	2.51353e-11	hg19_cpg_shores, hg19_cpg_islands	BEST4	BEST4_hg19_genes_introns, BEST4_hg19_genes_exons
chr1_45252301	HyperDMR	0.0758779	0.858774	2.68685	2.64044e-12	hg19_cpg_shores	BEST4	BEST4_hg19_genes_exons, BEST4_hg19_genes_introns
chr1_45273901	HyperDMR	0.0228714	0.419645	2.48438	1.37628e-07	hg19_cpg_shores	TCTEX1D4	TCTEX1D4_hg19_genes_promoters, BTBD19_hg19_genes_promoters, NA_hg19_genes_1to5kb, TCTEX1D4_hg19_genes_1to5kb, BTBD19_hg19_genes_exons, BTBD19_hg19_genes_5UTRs
chr1_45285001	HyperDMR	0	0.63492	3.38259	2.9142e-06	hg19_cpg_inter
chr1_45285301	HyperDMR	0.00546831	0.57723	3.13897	6.32895e-08	hg19_cpg_inter	PTCH2	PTCH2_hg19_genes_exons, PTCH2_hg19_genes_3UTRs
chr1_45285601	HyperDMR	0	0.544253	3.20219	6.92094e-08	hg19_cpg_inter	PTCH2	PTCH2_hg19_genes_exons, PTCH2_hg19_genes_3UTRs
chr1_45285901	HyperDMR	0	1.76057	4.79001	1.18428e-22	hg19_cpg_inter	PTCH2	PTCH2_hg19_genes_exons, PTCH2_hg19_genes_3UTRs
chr1_45286201	HyperDMR	0.120497	0.724401	2.09439	1.45302e-06	hg19_cpg_inter	PTCH2	PTCH2_hg19_genes_exons, PTCH2_hg19_genes_3UTRs, PTCH2_hg19_genes_introns
chr1_45292501	HyperDMR	0.0679253	0.379637	1.67901	0.000223383	hg19_cpg_inter	PTCH2	PTCH2_hg19_genes_introns, PTCH2_hg19_genes_exons
chr1_45792301	HyperDMR	0.0081854	0.575579	3.10271	2.43859e-07	hg19_cpg_shores, hg19_cpg_islands	HPDL	HPDL_hg19_genes_promoters, HPDL_hg19_genes_exons, HPDL_hg19_genes_5UTRs
chr1_45792601	HyperDMR	0.0107948	0.568406	2.99281	9.0632e-08	hg19_cpg_islands	HPDL	HPDL_hg19_genes_exons, HPDL_hg19_genes_5UTRs
chr1_46009501	HyperDMR	0.00808446	0.151772	1.53918	0.0184669	hg19_cpg_inter
chr1_46632301	HyperDMR	0.00781068	0.386334	2.65218	7.49859e-07	hg19_cpg_shores	PIK3R3	PIK3R3_hg19_genes_introns
chr1_46632601	HyperDMR	0.0108254	0.455298	2.72839	4.03001e-06	hg19_cpg_shores, hg19_cpg_islands	PIK3R3	PIK3R3_hg19_genes_introns
chr1_46632901	HyperDMR	0.0164607	0.505402	2.76734	4.75225e-08	hg19_cpg_islands, hg19_cpg_shores	PIK3R3	PIK3R3_hg19_genes_introns
chr1_46669201	HyperDMR	0.0135391	0.254481	1.9938	0.00078998	hg19_cpg_islands, hg19_cpg_shores	POMGNT1	POMGNT1_hg19_genes_introns, LURAP1_hg19_genes_exons, LURAP1_hg19_genes_introns
chr1_46669501	HyperDMR	0.090987	0.519574	1.8639	7.95565e-08	hg19_cpg_shores	POMGNT1	POMGNT1_hg19_genes_introns, LURAP1_hg19_genes_introns
chr1_46913401	HyperDMR	0.023035	0.375784	2.28774	1.76058e-07	hg19_cpg_shores
chr1_46913701	HyperDMR	0.0165445	0.259852	1.89213	9.16618e-05	hg19_cpg_shores, hg19_cpg_islands
chr1_46914001	HyperDMR	0.0296515	0.60957	2.78604	6.45212e-08	hg19_cpg_islands
chr1_46914301	HyperDMR	0.0272955	1.72369	4.30224	1.65028e-24	hg19_cpg_islands, hg19_cpg_shores
chr1_46951201	HyperDMR	0.0278234	0.315199	2.03105	0.000169384	hg19_cpg_islands
chr1_46951501	HyperDMR	0.0636525	0.341733	1.66102	0.00106917	hg19_cpg_islands, hg19_cpg_shores
chr1_46953901	HyperDMR	0.0430881	0.303288	1.70772	0.00210879	hg19_cpg_shores
chr1_46954201	HyperDMR	0.0158361	0.487509	2.71851	4.17482e-08	hg19_cpg_shores
chr1_46956301	HyperDMR	0.0461608	0.573846	2.45406	0.000396453	hg19_cpg_islands
chr1_46956601	HyperDMR	0.0217211	0.412463	2.46656	0.000133252	hg19_cpg_islands
chr1_46956901	HyperDMR	0.034968	1.11807	3.52379	1.58544e-10	hg19_cpg_islands, hg19_cpg_shores
chr1_46957201	HyperDMR	0.0174979	0.315273	2.14799	3.15565e-05	hg19_cpg_shores
chr1_46957801	HyperDMR	0.00853965	0.376606	2.62437	1.02844e-05	hg19_cpg_shores
chr1_46958101	HyperDMR	0.00808446	0.161194	1.6589	0.00658084	hg19_cpg_shores
chr1_46958701	HyperDMR	0.09872	0.622092	2.06548	2.6287e-06	hg19_cpg_shores
chr1_46959301	HyperDMR	0.407719	1.36013	1.58257	9.61284e-07	hg19_cpg_shelves
chr1_47009401	HyperDMR	0.0630913	0.709765	2.51938	7.15937e-07	hg19_cpg_shores, hg19_cpg_islands	MKNK1-AS1	MKNK1-AS1_hg19_genes_exons, MKNK1-AS1_hg19_genes_introns
chr1_47009701	HyperDMR	0.0136204	0.216359	1.77032	0.00355642	hg19_cpg_islands	MKNK1-AS1	MKNK1-AS1_hg19_genes_introns
chr1_47010001	HyperDMR	0.0318968	0.454814	2.32404	3.56494e-05	hg19_cpg_islands, hg19_cpg_shores	MKNK1-AS1	MKNK1-AS1_hg19_genes_introns
chr1_47060401	HyperDMR	0.0157914	0.18034	1.50496	0.0117285	hg19_cpg_inter	MKNK1	MKNK1_hg19_genes_introns
chr1_47079301	HyperDMR	0.0221008	0.424001	2.532	1.12544e-06	hg19_cpg_shores	MKNK1	MKNK1_hg19_genes_introns, MOB3C_hg19_genes_introns
chr1_47205001	HypoDMR	0.254847	0.0448219	-1.81996	0.000399088	hg19_cpg_inter
chr1_47646901	HyperDMR	0.289491	1.02871	1.60911	1.10315e-05	hg19_cpg_inter
chr1_47658001	HypoDMR	0.111336	0.00845887	-1.6225	0.00797544	hg19_cpg_inter	PDZK1IP1	PDZK1IP1_hg19_genes_1to5kb
chr1_47690401	HyperDMR	0.041843	0.284167	1.70695	0.0061003	hg19_cpg_shores	TAL1	TAL1_hg19_genes_introns, TAL1_hg19_genes_promoters
chr1_47690701	HyperDMR	0.033115	0.423089	2.27874	0.0312176	hg19_cpg_shores, hg19_cpg_islands	TAL1	TAL1_hg19_genes_introns, TAL1_hg19_genes_promoters, TAL1_hg19_genes_1to5kb
chr1_47691601	HyperDMR	0.0364796	0.64523	2.71228	2.04844e-06	hg19_cpg_islands, hg19_cpg_shores	TAL1	TAL1_hg19_genes_introns, TAL1_hg19_genes_1to5kb, NA_hg19_genes_exons, NA_hg19_genes_promoters
chr1_47691901	HyperDMR	0.00804843	0.173469	1.64906	0.0410365	hg19_cpg_shores	TAL1	TAL1_hg19_genes_introns, TAL1_hg19_genes_1to5kb, NA_hg19_genes_promoters
chr1_47694301	HyperDMR	0.143279	1.81079	3.2126	8.9092e-15	hg19_cpg_shelves, hg19_cpg_shores	TAL1	TAL1_hg19_genes_introns, TAL1_hg19_genes_1to5kb, NA_hg19_genes_1to5kb
chr1_47694601	HyperDMR	0	0.357953	2.71287	6.55084e-07	hg19_cpg_shores	TAL1	TAL1_hg19_genes_introns, TAL1_hg19_genes_1to5kb, NA_hg19_genes_1to5kb, TAL1_hg19_genes_5UTRs, TAL1_hg19_genes_exons, STIL_hg19_genes_exons
chr1_47694901	HyperDMR	0.0694026	1.72811	3.74421	1.91528e-21	hg19_cpg_shores	TAL1	TAL1_hg19_genes_introns, NA_hg19_genes_1to5kb, TAL1_hg19_genes_5UTRs, TAL1_hg19_genes_exons, STIL_hg19_genes_exons, STIL_hg19_genes_introns
chr1_47695201	HyperDMR	0.0243824	0.759485	3.19955	5.92239e-13	hg19_cpg_shores	TAL1	TAL1_hg19_genes_introns, NA_hg19_genes_1to5kb, TAL1_hg19_genes_5UTRs, TAL1_hg19_genes_exons, STIL_hg19_genes_introns, TAL1_hg19_genes_promoters
chr1_47695501	HyperDMR	0.0277345	0.272859	1.84708	0.000570143	hg19_cpg_shores	TAL1	TAL1_hg19_genes_introns, NA_hg19_genes_1to5kb, STIL_hg19_genes_introns, TAL1_hg19_genes_promoters
chr1_47696101	HyperDMR	0	0.404245	2.84629	3.21418e-08	hg19_cpg_shores	TAL1	TAL1_hg19_genes_introns, NA_hg19_genes_1to5kb, STIL_hg19_genes_introns, TAL1_hg19_genes_promoters
chr1_47696401	HyperDMR	0.0133532	0.76649	3.40804	1.98117e-09	hg19_cpg_shores, hg19_cpg_islands	TAL1	TAL1_hg19_genes_introns, NA_hg19_genes_1to5kb, STIL_hg19_genes_introns, TAL1_hg19_genes_promoters, TAL1_hg19_genes_1to5kb
chr1_47696701	HyperDMR	0	0.218795	2.0683	0.0041755	hg19_cpg_islands	TAL1	TAL1_hg19_genes_introns, STIL_hg19_genes_introns, TAL1_hg19_genes_1to5kb
chr1_47697001	HyperDMR	0.0310914	0.750863	3.11488	3.4962e-05	hg19_cpg_islands	TAL1	TAL1_hg19_genes_introns, STIL_hg19_genes_introns, TAL1_hg19_genes_1to5kb
chr1_47697301	HyperDMR	0.0153595	0.911919	3.5503	1.11051e-09	hg19_cpg_islands	TAL1	TAL1_hg19_genes_introns, STIL_hg19_genes_introns, TAL1_hg19_genes_1to5kb, TAL1_hg19_genes_5UTRs, TAL1_hg19_genes_exons, TAL1_hg19_genes_promoters
chr1_47697601	HyperDMR	0.0415714	0.432728	2.2192	0.000441595	hg19_cpg_islands	TAL1	TAL1_hg19_genes_introns, STIL_hg19_genes_introns, TAL1_hg19_genes_1to5kb, TAL1_hg19_genes_promoters, TAL1_hg19_genes_exons
chr1_47697901	HyperDMR	0.0150468	0.638682	3.08269	1.75812e-10	hg19_cpg_islands, hg19_cpg_shores	STIL	STIL_hg19_genes_introns, TAL1_hg19_genes_1to5kb, TAL1_hg19_genes_promoters
chr1_47698201	HyperDMR	0.0308478	0.230402	1.57818	0.00183064	hg19_cpg_shores	STIL	STIL_hg19_genes_introns, TAL1_hg19_genes_1to5kb, TAL1_hg19_genes_promoters
chr1_47700601	HyperDMR	0.0295991	0.269826	1.78766	0.000321214	hg19_cpg_shelves	STIL	STIL_hg19_genes_introns, TAL1_hg19_genes_1to5kb
chr1_47700901	HyperDMR	0.107576	1.79588	3.43303	1.49684e-19	hg19_cpg_shelves	STIL	STIL_hg19_genes_introns, TAL1_hg19_genes_1to5kb
chr1_47797501	HypoDMR	0.424602	0.0584138	-2.22006	1.67548e-05	hg19_cpg_shores	CMPK1	CMPK1_hg19_genes_1to5kb
chr1_47898301	HyperDMR	0.142935	0.614521	1.66941	0.0418273	hg19_cpg_shores	FOXD2	FOXD2_hg19_genes_1to5kb, FOXD2-AS1_hg19_genes_exons
chr1_47898601	HyperDMR	0.0774322	0.571193	2.12434	4.51369e-07	hg19_cpg_shores	FOXD2	FOXD2_hg19_genes_1to5kb, FOXD2-AS1_hg19_genes_exons
chr1_47898901	HyperDMR	0.26522	1.41059	2.18163	5.34043e-08	hg19_cpg_shores, hg19_cpg_islands	FOXD2	FOXD2_hg19_genes_1to5kb, FOXD2-AS1_hg19_genes_exons
chr1_47899201	HyperDMR	0.173053	1.48787	2.71244	1.22548e-12	hg19_cpg_islands, hg19_cpg_shores	FOXD2	FOXD2_hg19_genes_1to5kb, FOXD2-AS1_hg19_genes_exons
chr1_47905201	HyperDMR	0.082111	0.475643	1.7827	2.60226e-05	hg19_cpg_islands	FOXD2-AS1	FOXD2-AS1_hg19_genes_1to5kb, FOXD2_hg19_genes_exons, FOXD2_hg19_genes_3UTRs
chr1_47909101	HyperDMR	0.0964102	1.94383	3.64505	3.38339e-15	hg19_cpg_shores
chr1_47909401	HyperDMR	0.0948821	0.864517	2.54371	4.50103e-12	hg19_cpg_shores
chr1_47909701	HyperDMR	0.143063	1.82768	3.17421	1.41291e-13	hg19_cpg_shores, hg19_cpg_islands
chr1_47910001	HyperDMR	0.13638	1.3044	2.78385	1.91575e-13	hg19_cpg_islands
chr1_47910301	HyperDMR	0.0284296	0.421048	2.33245	1.80228e-07	hg19_cpg_islands
chr1_47910601	HyperDMR	0	0.519251	3.15439	4.86904e-08	hg19_cpg_islands
chr1_47910901	HyperDMR	0.0310843	1.43709	3.97068	1.36334e-20	hg19_cpg_islands, hg19_cpg_shores
chr1_47911201	HyperDMR	0.00533964	0.333085	2.47868	6.63952e-06	hg19_cpg_shores
chr1_47911501	HyperDMR	0.0159369	0.22964	1.81402	0.011251	hg19_cpg_shores
chr1_47911801	HyperDMR	0.0607395	0.969547	3.02012	5.34576e-08	hg19_cpg_shores
chr1_47915401	HyperDMR	0.048793	0.654105	2.61973	0.00143724	hg19_cpg_shores, hg19_cpg_islands
chr1_47915701	HyperDMR	0.0271995	0.714455	3.06273	0.00178667	hg19_cpg_islands, hg19_cpg_shores
chr1_47998801	HyperDMR	0.0316897	0.413056	2.21359	1.16712e-07	hg19_cpg_shores, hg19_cpg_islands
chr1_47999101	HyperDMR	0.00533964	0.250842	2.14559	3.30165e-05	hg19_cpg_islands
chr1_48011401	HypoDMR	0.188652	0.0384478	-1.59715	0.00347362	hg19_cpg_inter
chr1_48101401	HypoDMR	0.40267	0.0960925	-1.70583	0.000126464	hg19_cpg_inter
chr1_48129001	HyperDMR	0.128988	0.525597	1.62072	5.96765e-05	hg19_cpg_inter
chr1_48434101	HyperDMR	0.0657597	0.450885	1.94584	2.4898e-07	hg19_cpg_inter	TRABD2B	TRABD2B_hg19_genes_introns
chr1_48449401	HyperDMR	0.0624735	0.364047	1.72919	0.000214172	hg19_cpg_shores	TRABD2B	TRABD2B_hg19_genes_introns
chr1_48449701	HyperDMR	0.0162336	0.219464	1.7421	0.00321636	hg19_cpg_shores, hg19_cpg_islands	TRABD2B	TRABD2B_hg19_genes_introns
chr1_48450001	HyperDMR	0.143113	0.567313	1.57978	3.24572e-05	hg19_cpg_islands, hg19_cpg_shores	TRABD2B	TRABD2B_hg19_genes_introns
chr1_48937201	HyperDMR	0.0134982	0.513721	2.87602	9.63818e-06	hg19_cpg_shores, hg19_cpg_islands	SPATA6	SPATA6_hg19_genes_introns
chr1_49052101	HypoDMR	0.363399	0.0812488	-1.7001	6.13186e-06	hg19_cpg_inter	AGBL4	AGBL4_hg19_genes_introns, AGBL4_hg19_genes_exons, AGBL4_hg19_genes_3UTRs
chr1_49054201	HypoDMR	0.126482	0.0155873	-1.5485	0.00736115	hg19_cpg_inter	AGBL4	AGBL4_hg19_genes_introns
chr1_50310001	HypoDMR	0.415008	0.112063	-1.60991	0.00105061	hg19_cpg_inter	AGBL4	AGBL4_hg19_genes_introns
chr1_50442601	HypoDMR	0.156539	0.0253318	-1.51286	0.00699822	hg19_cpg_inter	AGBL4	AGBL4_hg19_genes_introns
chr1_50514301	HyperDMR	0.107983	0.613788	1.92201	5.47062e-07	hg19_cpg_islands, hg19_cpg_shores	ELAVL4	ELAVL4_hg19_genes_introns
chr1_50575201	HyperDMR	0.00553006	0.227231	1.99251	0.00327292	hg19_cpg_inter	ELAVL4	ELAVL4_hg19_genes_introns, ELAVL4_hg19_genes_promoters, ELAVL4_hg19_genes_exons, ELAVL4_hg19_genes_5UTRs
chr1_50682001	HypoDMR	0.182166	0.040916	-1.51159	0.00243686	hg19_cpg_inter
chr1_50866501	HypoDMR	0.182875	0.0376125	-1.57355	0.00150106	hg19_cpg_inter
chr1_50880901	HyperDMR	0.113979	1.17863	2.75257	8.72852e-07	hg19_cpg_shores, hg19_cpg_islands
chr1_50881201	HyperDMR	0.0379042	0.817823	3.07478	4.64557e-06	hg19_cpg_islands
chr1_50881501	HyperDMR	0.0190344	0.932333	3.55563	2.56428e-10	hg19_cpg_islands, hg19_cpg_shores
chr1_50881801	HyperDMR	0.00806287	0.374735	2.58928	1.71632e-06	hg19_cpg_shores, hg19_cpg_islands
chr1_50882101	HyperDMR	0.0673033	0.640206	2.36798	0.000920253	hg19_cpg_islands, hg19_cpg_shores
chr1_50882401	HyperDMR	0.0463457	0.858939	3.03724	7.26902e-05	hg19_cpg_shores, hg19_cpg_islands
chr1_50882701	HyperDMR	0.0263997	0.720697	3.02944	7.78292e-09	hg19_cpg_shores, hg19_cpg_islands
chr1_50883001	HyperDMR	0.00530464	1.16979	4.11602	2.91825e-14	hg19_cpg_islands	DMRTA2	DMRTA2_hg19_genes_exons, DMRTA2_hg19_genes_3UTRs
chr1_50883301	HyperDMR	0.0104353	0.240625	1.92656	0.00258198	hg19_cpg_islands, hg19_cpg_shores	DMRTA2	DMRTA2_hg19_genes_exons, DMRTA2_hg19_genes_3UTRs
chr1_50883601	HyperDMR	0.0414281	0.470275	2.34641	1.00878e-07	hg19_cpg_shores	DMRTA2	DMRTA2_hg19_genes_exons, DMRTA2_hg19_genes_3UTRs
chr1_50883901	HyperDMR	0.0238028	0.228791	1.69036	0.00271895	hg19_cpg_shores	DMRTA2	DMRTA2_hg19_genes_exons, DMRTA2_hg19_genes_3UTRs
chr1_50886001	HyperDMR	0.109529	0.649674	2.01441	0.000678979	hg19_cpg_islands	DMRTA2	DMRTA2_hg19_genes_introns
chr1_50886301	HyperDMR	0.0132026	0.875438	3.59283	3.05361e-12	hg19_cpg_islands	DMRTA2	DMRTA2_hg19_genes_introns
chr1_50887201	HyperDMR	0.025943	0.342438	2.13706	4.42726e-06	hg19_cpg_islands	DMRTA2	DMRTA2_hg19_genes_exons, DMRTA2_hg19_genes_5UTRs, DMRTA2_hg19_genes_introns, DMRTA2_hg19_genes_promoters
chr1_50888101	HyperDMR	0.0433179	0.558813	2.50296	4.87999e-07	hg19_cpg_islands	DMRTA2	DMRTA2_hg19_genes_introns, DMRTA2_hg19_genes_promoters, DMRTA2_hg19_genes_1to5kb
chr1_50888401	HyperDMR	0.0485822	0.946345	3.12794	1.00971e-15	hg19_cpg_islands	DMRTA2	DMRTA2_hg19_genes_introns, DMRTA2_hg19_genes_1to5kb
chr1_50888701	HyperDMR	0.0195315	0.402602	2.43031	1.4417e-06	hg19_cpg_islands	DMRTA2	DMRTA2_hg19_genes_introns, DMRTA2_hg19_genes_1to5kb, DMRTA2_hg19_genes_5UTRs, DMRTA2_hg19_genes_exons
chr1_50889001	HyperDMR	0.00716178	0.346365	2.48471	1.04686e-05	hg19_cpg_islands	DMRTA2	DMRTA2_hg19_genes_1to5kb, DMRTA2_hg19_genes_5UTRs, DMRTA2_hg19_genes_exons, DMRTA2_hg19_genes_promoters
chr1_50889301	HyperDMR	0	0.509177	3.11516	4.05308e-09	hg19_cpg_islands	DMRTA2	DMRTA2_hg19_genes_1to5kb, DMRTA2_hg19_genes_promoters
chr1_50889601	HyperDMR	0.0156813	0.611712	3.00573	7.87629e-08	hg19_cpg_islands	DMRTA2	DMRTA2_hg19_genes_1to5kb, DMRTA2_hg19_genes_promoters
chr1_50889901	HyperDMR	0.0100431	0.553425	2.99634	1.27045e-09	hg19_cpg_islands	DMRTA2	DMRTA2_hg19_genes_1to5kb, DMRTA2_hg19_genes_promoters
chr1_50890501	HyperDMR	0.0555867	0.574433	2.37203	3.95187e-06	hg19_cpg_islands	DMRTA2	DMRTA2_hg19_genes_1to5kb
chr1_50890801	HyperDMR	0.0278352	0.597956	2.8271	5.20911e-09	hg19_cpg_islands	DMRTA2	DMRTA2_hg19_genes_1to5kb
chr1_50891101	HyperDMR	0.016132	0.426736	2.54228	8.64089e-07	hg19_cpg_islands	DMRTA2	DMRTA2_hg19_genes_1to5kb
chr1_50891401	HyperDMR	0.0452373	0.295674	1.67136	0.00985387	hg19_cpg_islands, hg19_cpg_shores	DMRTA2	DMRTA2_hg19_genes_1to5kb
chr1_50891701	HyperDMR	0.0100431	0.477604	2.79789	3.73317e-06	hg19_cpg_shores	DMRTA2	DMRTA2_hg19_genes_1to5kb
chr1_50892001	HyperDMR	0.00553006	0.55416	3.10437	8.92853e-09	hg19_cpg_shores	DMRTA2	DMRTA2_hg19_genes_1to5kb
chr1_50892301	HyperDMR	0.0321838	0.633578	2.82773	1.68121e-08	hg19_cpg_shores, hg19_cpg_islands	DMRTA2	DMRTA2_hg19_genes_1to5kb
chr1_50892601	HyperDMR	0	0.680597	3.50778	4.45018e-09	hg19_cpg_islands	DMRTA2	DMRTA2_hg19_genes_1to5kb
chr1_50892901	HyperDMR	0.0181055	0.606132	2.97323	4.1505e-06	hg19_cpg_islands	DMRTA2	DMRTA2_hg19_genes_1to5kb
chr1_50893201	HyperDMR	0.0108347	0.434453	2.65776	3.09457e-06	hg19_cpg_islands, hg19_cpg_shores	DMRTA2	DMRTA2_hg19_genes_1to5kb
chr1_50893501	HyperDMR	0.0165902	0.633529	3.05517	8.47634e-08	hg19_cpg_islands, hg19_cpg_shores	DMRTA2	DMRTA2_hg19_genes_1to5kb
chr1_50896201	HyperDMR	0.044339	0.505059	2.29897	0.00151673	hg19_cpg_shelves
chr1_50937301	HypoDMR	0.184634	0.019976	-1.79035	0.000194849	hg19_cpg_inter	FAF1	FAF1_hg19_genes_introns
chr1_51124801	HypoDMR	0.544634	0.131391	-1.76905	3.50093e-05	hg19_cpg_inter	FAF1	FAF1_hg19_genes_introns
chr1_51383101	HypoDMR	0.185261	0.0266712	-1.74136	0.00103538	hg19_cpg_inter	FAF1	FAF1_hg19_genes_introns
chr1_51760501	HyperDMR	0.0841741	0.490303	1.84296	7.9021e-07	hg19_cpg_inter	TTC39A	TTC39A_hg19_genes_introns
chr1_51776701	HyperDMR	0.0425071	0.619695	2.66674	7.9179e-14	hg19_cpg_inter	TTC39A	TTC39A_hg19_genes_introns, TTC39A_hg19_genes_exons
chr1_52472101	HyperDMR	0.00558609	0.321722	2.42785	6.21506e-05	hg19_cpg_inter
chr1_52889401	HyperDMR	0.0178714	0.353988	2.27359	1.62362e-05	hg19_cpg_inter	TUT4	TUT4_hg19_genes_exons, TUT4_hg19_genes_3UTRs, TUT4_hg19_genes_introns
chr1_53030401	HypoDMR	0.205919	0.0413836	-1.61455	0.000244748	hg19_cpg_inter
chr1_53067601	HyperDMR	0.103494	0.43865	1.64232	0.000208186	hg19_cpg_shores, hg19_cpg_islands	GPX7	GPX7_hg19_genes_promoters
chr1_53068501	HyperDMR	0.031378	0.647528	2.90307	1.54949e-09	hg19_cpg_islands, hg19_cpg_shores	GPX7	GPX7_hg19_genes_introns
chr1_53073301	HypoDMR	0.164527	0.0253762	-1.74953	0.000342925	hg19_cpg_inter	GPX7	GPX7_hg19_genes_introns
chr1_53192701	HypoDMR	0.151835	0.019479	-1.71372	0.00208058	hg19_cpg_shores	ZYG11B	ZYG11B_hg19_genes_introns
chr1_53240401	HypoDMR	0.139064	0.026562	-1.54944	0.00433785	hg19_cpg_inter	ZYG11B	ZYG11B_hg19_genes_introns
chr1_53308801	HyperDMR	0.0048407	0.211153	1.9057	0.00703262	hg19_cpg_islands	ZYG11A	ZYG11A_hg19_genes_introns
chr1_53309101	HyperDMR	0.0182361	0.532476	2.8305	2.12176e-06	hg19_cpg_islands, hg19_cpg_shores	ZYG11A	ZYG11A_hg19_genes_introns
chr1_53309401	HyperDMR	0.245476	0.926731	1.63819	0.000541889	hg19_cpg_shores	ZYG11A	ZYG11A_hg19_genes_introns
chr1_53345101	HypoDMR	0.103535	0.0138068	-1.53507	0.00884267	hg19_cpg_inter	ZYG11A	ZYG11A_hg19_genes_introns
chr1_53527201	HyperDMR	0.0185241	0.498182	2.76697	3.20408e-08	hg19_cpg_shores	PODN	PODN_hg19_genes_promoters
chr1_53528101	HyperDMR	0.00519625	0.261243	2.1465	0.0419228	hg19_cpg_islands	PODN	PODN_hg19_genes_introns
chr1_53528401	HyperDMR	0.0282461	0.659197	2.92791	1.59114e-10	hg19_cpg_islands	PODN	PODN_hg19_genes_introns
chr1_53619901	HypoDMR	0.195718	0.0460493	-1.51361	0.000509956	hg19_cpg_inter
chr1_53653201	HypoDMR	0.132092	0.0238195	-1.55032	0.00300094	hg19_cpg_inter
chr1_53777101	HyperDMR	0.0429086	0.303744	1.77006	0.000510168	hg19_cpg_inter	LRP8	LRP8_hg19_genes_introns
chr1_53782501	HyperDMR	0.115155	0.573424	1.81285	2.74291e-06	hg19_cpg_inter	LRP8	LRP8_hg19_genes_introns
chr1_53791501	HyperDMR	0.0219578	0.282126	1.98478	0.0297331	hg19_cpg_shores, hg19_cpg_islands	LRP8	LRP8_hg19_genes_introns, NA_hg19_genes_1to5kb
chr1_53798701	HypoDMR	0.186515	0.0385214	-1.5775	0.00926924	hg19_cpg_inter	LRP8	LRP8_hg19_genes_1to5kb, NA_hg19_genes_introns
chr1_53851801	HyperDMR	0.04268	0.475641	2.32622	5.8435e-06	hg19_cpg_inter
chr1_53974801	HyperDMR	0.207195	1.27528	2.28529	9.10178e-13	hg19_cpg_inter	GLIS1	GLIS1_hg19_genes_exons, GLIS1_hg19_genes_introns
chr1_53975101	HyperDMR	0.098243	0.54072	1.87229	1.58086e-06	hg19_cpg_inter	GLIS1	GLIS1_hg19_genes_introns
chr1_54040801	HyperDMR	0.0788175	0.74237	2.48997	1.02021e-13	hg19_cpg_inter	GLIS1	GLIS1_hg19_genes_introns
chr1_54051001	HyperDMR	0.0589433	0.293626	1.51784	0.00382019	hg19_cpg_inter	GLIS1	GLIS1_hg19_genes_introns
chr1_54112501	HypoDMR	0.714324	0.132205	-2.14222	1.07285e-07	hg19_cpg_inter	GLIS1	GLIS1_hg19_genes_introns
chr1_54203101	HyperDMR	0.00546433	0.302187	2.35999	1.43214e-06	hg19_cpg_shores	GLIS1	GLIS1_hg19_genes_1to5kb
chr1_54203701	HyperDMR	0.0129703	0.45131	2.70146	6.63669e-10	hg19_cpg_islands	GLIS1	GLIS1_hg19_genes_1to5kb
chr1_54204001	HyperDMR	0.0215773	0.306548	2.08054	0.000148578	hg19_cpg_islands	GLIS1	GLIS1_hg19_genes_1to5kb
chr1_54248101	HypoDMR	0.17068	0.029593	-1.67998	0.000606309	hg19_cpg_inter	NDC1	NDC1_hg19_genes_introns
chr1_54561601	HyperDMR	0.0125981	0.209213	1.74465	0.00100711	hg19_cpg_inter	TCEANC2	TCEANC2_hg19_genes_introns
chr1_54561901	HyperDMR	0.0866892	0.871715	2.53689	7.17122e-13	hg19_cpg_inter	TCEANC2	TCEANC2_hg19_genes_introns, TCEANC2_hg19_genes_exons, TCEANC2_hg19_genes_3UTRs
chr1_54562501	HyperDMR	0.145681	0.635428	1.69886	1.51321e-05	hg19_cpg_inter	TCEANC2	TCEANC2_hg19_genes_exons, TCEANC2_hg19_genes_3UTRs, TCEANC2_hg19_genes_introns
chr1_54634501	HypoDMR	0.181109	0.0452775	-1.52819	0.0021129	hg19_cpg_inter
chr1_54686101	HyperDMR	0.0348784	0.227576	1.53967	0.0142658	hg19_cpg_inter
chr1_54686401	HyperDMR	0.0325362	0.335566	2.01768	0.000162021	hg19_cpg_inter
chr1_54821701	HyperDMR	0.0375629	0.316811	1.78268	0.0470219	hg19_cpg_shores, hg19_cpg_islands	SSBP3	SSBP3_hg19_genes_introns
chr1_54822001	HyperDMR	0.0435542	0.562527	2.47606	0.00271986	hg19_cpg_islands	SSBP3	SSBP3_hg19_genes_introns
chr1_54822301	HyperDMR	0.0460807	0.343205	1.79117	0.007246	hg19_cpg_islands, hg19_cpg_shores	SSBP3	SSBP3_hg19_genes_introns
chr1_54844201	HyperDMR	0.152112	0.856186	2.03188	5.66098e-09	hg19_cpg_inter	SSBP3	SSBP3_hg19_genes_introns
chr1_54844501	HyperDMR	0.125173	0.754707	2.11276	3.26149e-10	hg19_cpg_inter	SSBP3	SSBP3_hg19_genes_introns
chr1_54930301	HyperDMR	0.0166392	0.197682	1.62272	0.0195236	hg19_cpg_inter
chr1_54941101	HyperDMR	0.0691073	0.798906	2.6467	1.4427e-08	hg19_cpg_shores
chr1_55008301	HyperDMR	0.0407299	0.463407	2.33336	4.81307e-07	hg19_cpg_islands, hg19_cpg_shores	ACOT11	ACOT11_hg19_genes_introns
chr1_55013701	HyperDMR	0.0540667	0.312296	1.63468	0.00273556	hg19_cpg_inter	ACOT11	ACOT11_hg19_genes_introns, ACOT11_hg19_genes_promoters, ACOT11_hg19_genes_5UTRs, ACOT11_hg19_genes_exons
chr1_55037401	HyperDMR	0.0726187	0.374284	1.66797	0.00597663	hg19_cpg_inter	ACOT11	ACOT11_hg19_genes_introns
chr1_55168501	HypoDMR	0.229853	0.0457777	-1.6575	0.000647125	hg19_cpg_inter	MROH7-TTC4	MROH7-TTC4_hg19_genes_introns, MROH7_hg19_genes_introns
chr1_55285501	HypoDMR	0.424379	0.111591	-1.64423	4.25486e-05	hg19_cpg_inter	LEXM	LEXM_hg19_genes_introns
chr1_55505701	HyperDMR	0.0444595	0.279072	1.5497	0.0284551	hg19_cpg_islands	PCSK9	PCSK9_hg19_genes_promoters, PCSK9_hg19_genes_exons, PCSK9_hg19_genes_introns
chr1_55506001	HyperDMR	0.04356	0.305316	1.73475	0.00356867	hg19_cpg_islands, hg19_cpg_shores	PCSK9	PCSK9_hg19_genes_introns, PCSK9_hg19_genes_exons
chr1_55897501	HypoDMR	0.136287	0.0104048	-1.75761	0.00168679	hg19_cpg_inter
chr1_56547301	HypoDMR	0.143366	0.0215045	-1.55762	0.00668516	hg19_cpg_inter
chr1_56720701	HypoDMR	0.264714	0.0549555	-1.71153	7.51594e-05	hg19_cpg_inter
chr1_56943001	HyperDMR	0.0052676	0.239503	2.03767	0.0293689	hg19_cpg_shores
chr1_56961301	HyperDMR	0.102307	0.676145	2.10432	1.08576e-07	hg19_cpg_inter	PLPP3	PLPP3_hg19_genes_exons, PLPP3_hg19_genes_3UTRs
chr1_56972101	HyperDMR	0.00972448	0.300606	2.22125	5.8278e-06	hg19_cpg_inter	PLPP3	PLPP3_hg19_genes_introns
chr1_57329401	HypoDMR	0.184286	0.0382818	-1.5513	0.00164764	hg19_cpg_inter	C8A	C8A_hg19_genes_introns
chr1_57803401	HypoDMR	0.416663	0.0902103	-1.84253	0.000225762	hg19_cpg_inter	DAB1	DAB1_hg19_genes_introns
chr1_57887101	HyperDMR	0.0230363	0.531847	2.7608	2.25963e-06	hg19_cpg_shores	DAB1	DAB1_hg19_genes_introns
chr1_57906001	HypoDMR	0.220021	0.0371995	-1.77958	0.00111329	hg19_cpg_inter	DAB1	DAB1_hg19_genes_introns
chr1_57989701	HypoDMR	0.160961	0.0302152	-1.55583	0.00313552	hg19_cpg_inter	DAB1	DAB1_hg19_genes_introns
chr1_58158001	HypoDMR	0.435431	0.104474	-1.71002	0.000184327	hg19_cpg_inter	DAB1	DAB1_hg19_genes_introns
chr1_58338301	HypoDMR	0.28921	0.0722686	-1.53363	0.000283007	hg19_cpg_inter	DAB1	DAB1_hg19_genes_introns
chr1_58387801	HypoDMR	0.262165	0.0486814	-1.78397	0.00188395	hg19_cpg_inter	DAB1	DAB1_hg19_genes_introns
chr1_58465501	HypoDMR	0.361438	0.0979297	-1.57336	0.000522679	hg19_cpg_inter	DAB1	DAB1_hg19_genes_introns
chr1_58466401	HypoDMR	0.536948	0.141042	-1.69239	0.000272834	hg19_cpg_inter	DAB1	DAB1_hg19_genes_introns
chr1_58714501	HyperDMR	0.022808	0.449932	2.51361	2.82763e-05	hg19_cpg_shores	DAB1	DAB1_hg19_genes_introns
chr1_58715101	HyperDMR	0.0153049	0.257488	1.90891	0.00175657	hg19_cpg_shores, hg19_cpg_islands	DAB1	DAB1_hg19_genes_introns
chr1_58715401	HyperDMR	0.0133992	0.251934	1.99625	0.00269907	hg19_cpg_islands	DAB1	DAB1_hg19_genes_introns
chr1_58716001	HyperDMR	0.0140061	0.761096	3.42556	1.11635e-11	hg19_cpg_islands, hg19_cpg_shores	DAB1	DAB1_hg19_genes_introns, DAB1_hg19_genes_5UTRs, DAB1_hg19_genes_exons, DAB1_hg19_genes_promoters
chr1_58716301	HyperDMR	0.158521	1.0494	2.29395	9.58676e-07	hg19_cpg_shores	DAB1	DAB1_hg19_genes_introns, DAB1_hg19_genes_promoters
chr1_58952401	HypoDMR	0.152371	0.0274123	-1.51885	0.00772011	hg19_cpg_inter	DAB1	DAB1_hg19_genes_introns, OMA1_hg19_genes_introns
chr1_59270401	HypoDMR	0.192578	0.0339537	-1.57904	0.00445402	hg19_cpg_inter	LINC01135	LINC01135_hg19_genes_introns
chr1_59612101	HyperDMR	0	0.148953	1.69021	0.00524489	hg19_cpg_shores	HSD52	HSD52_hg19_genes_introns, HSD52_hg19_genes_exons
chr1_59612401	HyperDMR	0	0.208203	2.08885	0.000179311	hg19_cpg_shores, hg19_cpg_islands	HSD52	HSD52_hg19_genes_exons, HSD52_hg19_genes_promoters
chr1_59612701	HyperDMR	0.0105996	0.530083	2.96784	7.03734e-08	hg19_cpg_islands, hg19_cpg_shores	HSD52	HSD52_hg19_genes_promoters
chr1_59781001	HypoDMR	0.355691	0.075125	-1.78748	0.000518356	hg19_cpg_inter	FGGY	FGGY_hg19_genes_introns
chr1_59956501	HypoDMR	0.224967	0.0405106	-1.78735	0.00124232	hg19_cpg_inter	FGGY	FGGY_hg19_genes_introns
chr1_60096601	HypoDMR	0.168293	0.0340062	-1.50158	0.00299227	hg19_cpg_inter	FGGY	FGGY_hg19_genes_introns
chr1_60196501	HyperDMR	0.0762527	0.606859	2.21642	6.76672e-07	hg19_cpg_inter	FGGY	FGGY_hg19_genes_introns
chr1_60312001	HypoDMR	0.269567	0.0519935	-1.75378	0.00283681	hg19_cpg_inter	HOOK1	HOOK1_hg19_genes_introns
chr1_60492001	HypoDMR	0.299924	0.0826717	-1.53627	0.00312525	hg19_cpg_inter	C1orf87	C1orf87_hg19_genes_introns
chr1_60539101	HyperDMR	0.0528599	0.553773	2.36752	1.08862e-06	hg19_cpg_shores, hg19_cpg_islands	C1orf87	C1orf87_hg19_genes_introns, C1orf87_hg19_genes_5UTRs, C1orf87_hg19_genes_exons
chr1_60539401	HyperDMR	0.00769852	0.480812	2.93764	4.23226e-11	hg19_cpg_islands, hg19_cpg_shores	C1orf87	C1orf87_hg19_genes_5UTRs, C1orf87_hg19_genes_exons, C1orf87_hg19_genes_promoters
chr1_61102201	HypoDMR	0.347058	0.0421893	-2.16831	8.55048e-07	hg19_cpg_inter
chr1_61136401	HypoDMR	0.097345	0.00977011	-1.57011	0.0102198	hg19_cpg_inter	NA	NA_hg19_genes_introns
chr1_61169401	HypoDMR	0.172974	0.0286689	-1.66893	0.00148628	hg19_cpg_inter	NA	NA_hg19_genes_introns
chr1_61519201	HyperDMR	0.00542187	0.814055	3.65167	1.57486e-17	hg19_cpg_shores, hg19_cpg_islands
chr1_61519501	HyperDMR	0.0107357	0.209269	1.82485	0.000993147	hg19_cpg_islands
chr1_61519801	HyperDMR	0.0102076	0.914826	3.69308	6.39559e-16	hg19_cpg_islands, hg19_cpg_shores
chr1_61537201	HypoDMR	0.310121	0.0740555	-1.62613	0.000815391	hg19_cpg_inter
chr1_62550001	HyperDMR	0.0990062	0.650742	2.12664	1.55466e-08	hg19_cpg_inter	PATJ	PATJ_hg19_genes_introns, PATJ_hg19_genes_exons
chr1_62661001	HyperDMR	0.0549552	0.544746	2.34122	2.35009e-07	hg19_cpg_shores	L1TD1	L1TD1_hg19_genes_introns
chr1_62661301	HyperDMR	0.399738	2.20444	2.25955	1.38066e-09	hg19_cpg_shores	L1TD1	L1TD1_hg19_genes_introns
chr1_62661601	HyperDMR	0.0577737	0.507938	2.23769	1.35129e-07	hg19_cpg_shores	L1TD1	L1TD1_hg19_genes_introns
chr1_62664001	HyperDMR	0.0200101	0.305291	2.12683	2.78299e-05	hg19_cpg_shelves	L1TD1	L1TD1_hg19_genes_introns
chr1_62784301	HyperDMR	0.0474582	0.875163	3.04053	9.50541e-08	hg19_cpg_islands	KANK4	KANK4_hg19_genes_introns
chr1_63184201	HypoDMR	0.336671	0.0830542	-1.59636	0.000542729	hg19_cpg_inter
chr1_63390901	HypoDMR	0.224065	0.0379278	-1.77099	0.00163869	hg19_cpg_inter
chr1_63539401	HyperDMR	0.0153532	0.220627	1.72626	0.024398	hg19_cpg_inter
chr1_63539701	HyperDMR	0.00483377	0.514072	3.02884	1.48069e-06	hg19_cpg_inter
chr1_63540001	HyperDMR	0.140794	0.676144	1.84622	4.76715e-06	hg19_cpg_inter
chr1_63771901	HypoDMR	0.189745	0.0353048	-1.58945	0.000565132	hg19_cpg_inter	LINC00466	LINC00466_hg19_genes_introns
chr1_63784201	HyperDMR	0.0159031	0.278729	2.03563	0.000753705	hg19_cpg_islands	FOXD3	FOXD3_hg19_genes_1to5kb, LINC00466_hg19_genes_1to5kb
chr1_63784501	HyperDMR	0.0778753	0.356948	1.50692	0.000440189	hg19_cpg_islands	FOXD3	FOXD3_hg19_genes_1to5kb, LINC00466_hg19_genes_1to5kb
chr1_63785101	HyperDMR	0.0360577	0.261156	1.66068	0.00141005	hg19_cpg_islands	FOXD3	FOXD3_hg19_genes_1to5kb, LINC00466_hg19_genes_1to5kb
chr1_63785401	HyperDMR	0.00513569	0.58185	3.2378	2.31102e-14	hg19_cpg_islands	FOXD3	FOXD3_hg19_genes_1to5kb, LINC00466_hg19_genes_1to5kb
chr1_63785701	HyperDMR	0.0225526	0.94953	3.53286	1.13878e-13	hg19_cpg_islands	FOXD3	FOXD3_hg19_genes_1to5kb, LINC00466_hg19_genes_1to5kb
chr1_63786001	HyperDMR	0.0105194	1.11928	3.97183	4.32541e-14	hg19_cpg_islands	FOXD3	FOXD3_hg19_genes_1to5kb, LINC00466_hg19_genes_1to5kb
chr1_63786301	HyperDMR	0.0215564	0.385006	2.43146	1.46102e-05	hg19_cpg_islands	FOXD3	FOXD3_hg19_genes_1to5kb, LINC00466_hg19_genes_1to5kb
chr1_63786601	HyperDMR	0.0101213	0.302742	2.27022	1.57606e-05	hg19_cpg_islands	FOXD3	FOXD3_hg19_genes_1to5kb, LINC00466_hg19_genes_1to5kb
chr1_63786901	HyperDMR	0.0603042	1.22497	3.31435	2.79245e-11	hg19_cpg_islands	FOXD3	FOXD3_hg19_genes_1to5kb, LINC00466_hg19_genes_1to5kb
chr1_63787201	HyperDMR	0.00866589	0.480847	2.93576	3.62293e-07	hg19_cpg_islands	FOXD3	FOXD3_hg19_genes_1to5kb, LINC00466_hg19_genes_1to5kb
chr1_63790201	HyperDMR	0.124926	0.864644	2.24413	5.23761e-06	hg19_cpg_islands, hg19_cpg_shores	FOXD3	FOXD3_hg19_genes_exons, FOXD3_hg19_genes_3UTRs
chr1_63790501	HyperDMR	0.00483377	0.142963	1.52969	0.02431	hg19_cpg_shores	FOXD3	FOXD3_hg19_genes_exons, FOXD3_hg19_genes_3UTRs
chr1_63791701	HyperDMR	0.0314927	0.357267	2.13766	0.0017304	hg19_cpg_shores
chr1_63792601	HyperDMR	0.00538373	0.534074	3.07862	0.000313235	hg19_cpg_shelves
chr1_63795301	HyperDMR	0.0129282	0.264441	2.11885	1.14174e-05	hg19_cpg_shores, hg19_cpg_islands	NA	NA_hg19_genes_1to5kb
chr1_63795601	HyperDMR	0.0214809	0.225965	1.76889	0.002771	hg19_cpg_islands	NA	NA_hg19_genes_1to5kb
chr1_63795901	HyperDMR	0.0071001	0.187255	1.81872	0.00357241	hg19_cpg_islands, hg19_cpg_shores	NA	NA_hg19_genes_1to5kb
chr1_63796201	HyperDMR	0.0131385	0.186159	1.67889	0.00479558	hg19_cpg_shores	NA	NA_hg19_genes_1to5kb
chr1_64153501	HyperDMR	0.0220221	0.288081	2.11673	5.33691e-05	hg19_cpg_inter
chr1_64174801	HypoDMR	0.264951	0.0682948	-1.52394	0.00468451	hg19_cpg_inter
chr1_64586701	HypoDMR	0.336517	0.0838514	-1.55752	0.00017208	hg19_cpg_inter	ROR1	ROR1_hg19_genes_introns, NA_hg19_genes_introns
chr1_64936501	HyperDMR	0	0.134427	1.60411	0.0258969	hg19_cpg_islands, hg19_cpg_shores	CACHD1	CACHD1_hg19_genes_exons, CACHD1_hg19_genes_5UTRs, CACHD1_hg19_genes_introns
chr1_64936801	HyperDMR	0.00793712	0.401966	2.77372	3.29067e-07	hg19_cpg_shores	CACHD1	CACHD1_hg19_genes_introns
chr1_64937101	HyperDMR	0.0225227	0.293912	2.07409	2.8479e-06	hg19_cpg_shores	CACHD1	CACHD1_hg19_genes_introns
chr1_64937401	HyperDMR	0.00997716	0.232148	2.00476	0.00021583	hg19_cpg_shores	CACHD1	CACHD1_hg19_genes_introns
chr1_64971001	HyperDMR	0.00456602	0.215841	2.01401	0.00513165	hg19_cpg_shores	CACHD1	CACHD1_hg19_genes_introns, CACHD1_hg19_genes_promoters
chr1_65399101	HyperDMR	0	0.1334	1.63836	0.00956013	hg19_cpg_inter	JAK1	JAK1_hg19_genes_introns
chr1_65466901	HyperDMR	0.0321319	0.254924	1.55834	0.00613133	hg19_cpg_shores	NA	NA_hg19_genes_introns
chr1_65468101	HyperDMR	0	0.284344	2.40832	0.000373851	hg19_cpg_shores, hg19_cpg_islands	NA	NA_hg19_genes_exons, NA_hg19_genes_promoters
chr1_65468701	HyperDMR	0.00567998	0.485084	2.93887	1.80637e-05	hg19_cpg_islands, hg19_cpg_shores	NA	NA_hg19_genes_promoters
chr1_65469001	HyperDMR	0.0464213	0.347304	1.89408	0.00083365	hg19_cpg_shores	NA	NA_hg19_genes_promoters, NA_hg19_genes_1to5kb
chr1_65730301	HyperDMR	0.0159836	0.663103	3.13463	4.27375e-10	hg19_cpg_shores	DNAJC6	DNAJC6_hg19_genes_introns, DNAJC6_hg19_genes_promoters, DNAJC6_hg19_genes_5UTRs, DNAJC6_hg19_genes_exons
chr1_65731801	HyperDMR	0	0.567561	3.26364	2.97035e-09	hg19_cpg_islands, hg19_cpg_shores	DNAJC6	DNAJC6_hg19_genes_introns
chr1_65907601	HypoDMR	0.149874	0.025367	-1.52226	0.00629491	hg19_cpg_inter	LEPR	LEPR_hg19_genes_introns
chr1_65997001	HypoDMR	0.291939	0.0623987	-1.72469	0.00187157	hg19_cpg_inter	LEPR	LEPR_hg19_genes_introns
chr1_66257701	HyperDMR	0.181336	0.975558	2.0608	1.93957e-08	hg19_cpg_shores	PDE4B	PDE4B_hg19_genes_1to5kb, PDE4B_hg19_genes_promoters
chr1_66258001	HyperDMR	0.0457807	0.618078	2.6197	5.85947e-06	hg19_cpg_shores	PDE4B	PDE4B_hg19_genes_promoters, PDE4B_hg19_genes_5UTRs, PDE4B_hg19_genes_exons
chr1_66258301	HyperDMR	0.00734237	0.539714	3.03477	0.00274271	hg19_cpg_shores, hg19_cpg_islands	PDE4B	PDE4B_hg19_genes_promoters, PDE4B_hg19_genes_5UTRs, PDE4B_hg19_genes_exons, PDE4B_hg19_genes_introns
chr1_66258901	HyperDMR	0	0.237941	2.1861	0.00291471	hg19_cpg_islands, hg19_cpg_shores	PDE4B	PDE4B_hg19_genes_introns, PDE4B_hg19_genes_5UTRs, PDE4B_hg19_genes_exons
chr1_66259201	HyperDMR	0.0188481	0.245344	1.83334	0.00482098	hg19_cpg_shores	PDE4B	PDE4B_hg19_genes_introns
chr1_66293401	HypoDMR	0.19154	0.039489	-1.51923	0.0068409	hg19_cpg_inter	PDE4B	PDE4B_hg19_genes_introns
chr1_66738001	HypoDMR	0.133819	0.0136217	-1.6733	0.0046246	hg19_cpg_inter	PDE4B	PDE4B_hg19_genes_introns
chr1_66801601	HyperDMR	0.0241056	0.211876	1.57739	0.0266384	hg19_cpg_inter	PDE4B	PDE4B_hg19_genes_introns
chr1_66882601	HyperDMR	0.0158565	0.193425	1.62776	0.00749815	hg19_cpg_inter
chr1_66998701	HyperDMR	0.00550923	0.222162	2.02616	0.000356049	hg19_cpg_shores, hg19_cpg_islands	SGIP1	SGIP1_hg19_genes_1to5kb, SGIP1_hg19_genes_promoters
chr1_66999001	HyperDMR	0.00481252	0.509262	3.02449	1.8991e-10	hg19_cpg_islands, hg19_cpg_shores	SGIP1	SGIP1_hg19_genes_promoters
chr1_66999301	HyperDMR	0	0.220783	2.1398	0.000188787	hg19_cpg_shores	SGIP1	SGIP1_hg19_genes_promoters
chr1_66999601	HyperDMR	0.0711661	0.571937	2.22657	3.44322e-06	hg19_cpg_shores	SGIP1	SGIP1_hg19_genes_promoters, SGIP1_hg19_genes_exons, SGIP1_hg19_genes_5UTRs
chr1_67217701	HyperDMR	0.0106666	0.571993	3.07678	8.32023e-14	hg19_cpg_shores	TCTEX1D1	TCTEX1D1_hg19_genes_promoters
chr1_67218001	HyperDMR	0.00518146	0.169358	1.70482	0.00321864	hg19_cpg_shores, hg19_cpg_islands	TCTEX1D1	TCTEX1D1_hg19_genes_promoters, TCTEX1D1_hg19_genes_5UTRs, TCTEX1D1_hg19_genes_exons, TCTEX1D1_hg19_genes_introns
chr1_67218301	HyperDMR	0.0105004	0.243394	2.00196	0.000534316	hg19_cpg_shores	TCTEX1D1	TCTEX1D1_hg19_genes_introns
chr1_67218601	HyperDMR	0.0375981	0.238936	1.5456	0.00632596	hg19_cpg_shores	TCTEX1D1	TCTEX1D1_hg19_genes_introns
chr1_67600201	HyperDMR	0.180689	0.747964	1.69322	1.74339e-05	hg19_cpg_shores, hg19_cpg_islands	C1orf141	C1orf141_hg19_genes_introns, IL23R_hg19_genes_1to5kb
chr1_67600501	HyperDMR	0.0382549	1.03736	3.45111	5.45088e-17	hg19_cpg_islands, hg19_cpg_shores	C1orf141	C1orf141_hg19_genes_introns, IL23R_hg19_genes_1to5kb, C1orf141_hg19_genes_5UTRs, C1orf141_hg19_genes_exons, C1orf141_hg19_genes_promoters
chr1_67713901	HypoDMR	0.184246	0.0379788	-1.51668	0.00256205	hg19_cpg_inter	IL23R	IL23R_hg19_genes_introns
chr1_67773001	HyperDMR	0.0155444	0.394326	2.46213	0.00302571	hg19_cpg_shores	IL12RB2	IL12RB2_hg19_genes_promoters, IL12RB2_hg19_genes_5UTRs, IL12RB2_hg19_genes_exons
chr1_67773601	HyperDMR	0	0.253533	2.29458	0.00157129	hg19_cpg_islands, hg19_cpg_shores	IL12RB2	IL12RB2_hg19_genes_5UTRs, IL12RB2_hg19_genes_exons, IL12RB2_hg19_genes_introns
chr1_67773901	HyperDMR	0.0385249	0.44618	2.33341	1.54258e-06	hg19_cpg_shores	IL12RB2	IL12RB2_hg19_genes_introns
chr1_67833001	HypoDMR	0.340704	0.0782568	-1.68231	5.33164e-05	hg19_cpg_inter	IL12RB2	IL12RB2_hg19_genes_introns
chr1_68232301	HyperDMR	0.0546038	0.577851	2.40607	1.32298e-09	hg19_cpg_inter	GNG12	GNG12_hg19_genes_introns
chr1_68413801	HypoDMR	0.196636	0.0423279	-1.62151	0.00228481	hg19_cpg_inter	GNG12-AS1	GNG12-AS1_hg19_genes_introns
chr1_68759401	HyperDMR	0.092868	0.727265	2.31203	6.02302e-10	hg19_cpg_inter
chr1_68766301	HypoDMR	0.170398	0.0353627	-1.53085	0.00685181	hg19_cpg_inter
chr1_68821501	HypoDMR	0.150816	0.0215399	-1.71474	0.00176974	hg19_cpg_inter
chr1_68853601	HypoDMR	0.774742	0.163471	-2.0258	5.29398e-05	hg19_cpg_inter
chr1_69257401	HypoDMR	0.122395	0.0191823	-1.53896	0.0128085	hg19_cpg_inter
chr1_69457501	HypoDMR	0.196516	0.0432502	-1.58068	0.00406028	hg19_cpg_inter
chr1_70035001	HyperDMR	0.00522808	0.890864	3.77182	5.09826e-10	hg19_cpg_shores	LRRC7	LRRC7_hg19_genes_introns
chr1_70035301	HyperDMR	0.00707072	0.829621	3.67354	4.93325e-13	hg19_cpg_shores	LRRC7	LRRC7_hg19_genes_introns
chr1_70035601	HyperDMR	0.139516	0.81071	2.07268	2.66831e-07	hg19_cpg_shores	LRRC7	LRRC7_hg19_genes_introns
chr1_70273501	HypoDMR	0.128817	0.0150311	-1.5919	0.00436593	hg19_cpg_inter	LRRC7	LRRC7_hg19_genes_introns
chr1_70716001	HypoDMR	0.235694	0.0487204	-1.66201	0.00218138	hg19_cpg_inter	SRSF11	SRSF11_hg19_genes_introns, SRSF11_hg19_genes_exons
chr1_70891801	HypoDMR	0.137802	0.0131383	-1.68324	0.00216157	hg19_cpg_inter	CTH	CTH_hg19_genes_introns
chr1_70926601	HyperDMR	0.0777425	0.53604	2.00969	1.42198e-05	hg19_cpg_inter
chr1_71105401	HypoDMR	0.0971391	0.00956195	-1.52279	0.0135105	hg19_cpg_inter
chr1_71141401	HyperDMR	0.0297646	0.211091	1.53171	0.0118755	hg19_cpg_inter
chr1_71154601	HypoDMR	0.103088	0.00841121	-1.57066	0.00984248	hg19_cpg_inter
chr1_71164201	HypoDMR	0.229472	0.0419616	-1.75133	0.00222941	hg19_cpg_inter
chr1_71429701	HypoDMR	0.146786	0.0255742	-1.56183	0.00156002	hg19_cpg_inter	PTGER3	PTGER3_hg19_genes_introns
chr1_71512201	HyperDMR	0.0943559	1.08756	2.82642	4.02486e-16	hg19_cpg_shores, hg19_cpg_islands	PTGER3	PTGER3_hg19_genes_introns, ZRANB2-AS1_hg19_genes_exons, PTGER3_hg19_genes_exons
chr1_71717101	HypoDMR	0.158891	0.0336448	-1.56392	0.00259364	hg19_cpg_inter
chr1_72108001	HypoDMR	0.152699	0.0232147	-1.61782	0.00246794	hg19_cpg_inter	NEGR1	NEGR1_hg19_genes_introns
chr1_72123301	HypoDMR	0.18781	0.0313517	-1.68242	0.00156263	hg19_cpg_inter	NEGR1	NEGR1_hg19_genes_introns
chr1_72842101	HypoDMR	0.116367	0.0132141	-1.631	0.00253217	hg19_cpg_inter
chr1_72842401	HypoDMR	0.110793	0.0102484	-1.60953	0.00805343	hg19_cpg_inter
chr1_72969301	HypoDMR	0.215179	0.0406362	-1.70579	0.00162023	hg19_cpg_inter
chr1_73053901	HypoDMR	0.162329	0.0313067	-1.64731	0.000675319	hg19_cpg_inter
chr1_73115701	HypoDMR	0.114036	0.0151123	-1.6061	0.00331404	hg19_cpg_inter
chr1_73232701	HypoDMR	0.187662	0.0359594	-1.63346	0.000809837	hg19_cpg_inter
chr1_73335301	HypoDMR	0.1706	0.0362751	-1.58543	0.00594206	hg19_cpg_inter
chr1_73842901	HypoDMR	0.176739	0.0217878	-1.89269	0.000188682	hg19_cpg_inter
chr1_74103301	HypoDMR	0.140527	0.0243067	-1.55852	0.0046746	hg19_cpg_inter
chr1_74363401	HypoDMR	0.142094	0.0194216	-1.55519	0.00387612	hg19_cpg_inter
chr1_74499001	HypoDMR	0.14835	0.0277087	-1.53373	0.00381608	hg19_cpg_inter	LRRIQ3	LRRIQ3_hg19_genes_introns
chr1_74540701	HypoDMR	0.226106	0.0510956	-1.59408	0.00488177	hg19_cpg_inter	LRRIQ3	LRRIQ3_hg19_genes_introns
chr1_74902801	HypoDMR	0.0928931	0.00792167	-1.56777	0.0108551	hg19_cpg_inter	FPGT-TNNI3K	FPGT-TNNI3K_hg19_genes_introns, TNNI3K_hg19_genes_introns
chr1_74953201	HypoDMR	0.354559	0.0978839	-1.55944	0.0128424	hg19_cpg_inter	FPGT-TNNI3K	FPGT-TNNI3K_hg19_genes_introns, TNNI3K_hg19_genes_introns
chr1_75037801	HypoDMR	0.250878	0.0473987	-1.80327	0.000336126	hg19_cpg_inter	ERICH3	ERICH3_hg19_genes_exons
chr1_75038101	HypoDMR	0.221073	0.0458887	-1.69635	0.000253262	hg19_cpg_inter	ERICH3	ERICH3_hg19_genes_exons, NA_hg19_genes_1to5kb
chr1_75044101	HypoDMR	0.350555	0.0661408	-1.89906	0.000401992	hg19_cpg_inter	ERICH3	ERICH3_hg19_genes_introns, NA_hg19_genes_introns
chr1_75096301	HypoDMR	0.209011	0.0440261	-1.67196	0.000496351	hg19_cpg_inter	ERICH3	ERICH3_hg19_genes_introns
chr1_75532201	HypoDMR	0.219842	0.0500099	-1.51279	0.00694943	hg19_cpg_inter
chr1_75595801	HyperDMR	0.036427	0.672356	2.85196	0.00010385	hg19_cpg_shores, hg19_cpg_islands	LHX8	LHX8_hg19_genes_introns, LHX8_hg19_genes_promoters, LHX8_hg19_genes_1to5kb, NA_hg19_genes_exons, LHX8_hg19_genes_exons, LHX8_hg19_genes_5UTRs
chr1_75596701	HyperDMR	0.00949662	0.200554	1.71684	0.0436514	hg19_cpg_shores, hg19_cpg_islands	LHX8	LHX8_hg19_genes_1to5kb, NA_hg19_genes_exons, LHX8_hg19_genes_introns
chr1_75600601	HyperDMR	0.0103148	0.304925	2.23264	0.0030922	hg19_cpg_shores, hg19_cpg_islands	LHX8	LHX8_hg19_genes_introns, NA_hg19_genes_1to5kb, LHX8_hg19_genes_5UTRs, LHX8_hg19_genes_exons
chr1_75600901	HyperDMR	0.00523952	0.554595	3.13751	4.46665e-05	hg19_cpg_islands	LHX8	LHX8_hg19_genes_introns, NA_hg19_genes_1to5kb
chr1_75601201	HyperDMR	0.010479	0.318058	2.29499	0.00311363	hg19_cpg_islands, hg19_cpg_shores	LHX8	LHX8_hg19_genes_introns, NA_hg19_genes_1to5kb
chr1_75602101	HyperDMR	0.00513231	0.205637	1.90233	0.00533264	hg19_cpg_islands	LHX8	LHX8_hg19_genes_introns, NA_hg19_genes_1to5kb, LHX8_hg19_genes_5UTRs, LHX8_hg19_genes_exons
chr1_75602701	HyperDMR	0.0179526	0.203067	1.59726	0.0316293	hg19_cpg_islands, hg19_cpg_shores	NA	NA_hg19_genes_1to5kb, LHX8_hg19_genes_introns, LHX8_hg19_genes_exons, LHX8_hg19_genes_5UTRs
chr1_75603001	HyperDMR	0.0119244	0.258698	2.02966	0.0148257	hg19_cpg_shores	NA	NA_hg19_genes_1to5kb, LHX8_hg19_genes_introns
chr1_75726001	HypoDMR	0.100936	0.00506345	-1.67043	0.00545609	hg19_cpg_inter	SLC44A5	SLC44A5_hg19_genes_introns
chr1_75869701	HypoDMR	0.143737	0.0239117	-1.56356	0.00939971	hg19_cpg_inter	SLC44A5	SLC44A5_hg19_genes_introns
chr1_76082101	HyperDMR	0.00716576	0.891822	3.70809	1.49725e-07	hg19_cpg_islands, hg19_cpg_shores	SLC44A5	SLC44A5_hg19_genes_introns, SLC44A5_hg19_genes_promoters
chr1_76082701	HyperDMR	0.0150901	0.216737	1.69533	0.0119116	hg19_cpg_shores	SLC44A5	SLC44A5_hg19_genes_introns, SLC44A5_hg19_genes_1to5kb
chr1_76540801	HyperDMR	0.123246	0.519185	1.584	0.000363366	hg19_cpg_shores	ST6GALNAC3	ST6GALNAC3_hg19_genes_introns
chr1_76591801	HypoDMR	0.116546	0.0159249	-1.55869	0.00527647	hg19_cpg_inter	ST6GALNAC3	ST6GALNAC3_hg19_genes_introns
chr1_76857001	HypoDMR	0.144621	0.0245932	-1.59222	0.00232036	hg19_cpg_inter	ST6GALNAC3	ST6GALNAC3_hg19_genes_introns
chr1_76970701	HyperDMR	0	0.153715	1.67173	0.0206689	hg19_cpg_inter	ST6GALNAC3	ST6GALNAC3_hg19_genes_introns
chr1_77213701	HypoDMR	0.170825	0.0304668	-1.59571	0.00181134	hg19_cpg_inter
chr1_77334301	HyperDMR	0.0105778	0.359701	2.47256	2.42459e-06	hg19_cpg_islands, hg19_cpg_shores	ST6GALNAC5	ST6GALNAC5_hg19_genes_exons, ST6GALNAC5_hg19_genes_introns
chr1_77334601	HyperDMR	0	0.706511	3.60241	3.82262e-15	hg19_cpg_shores	ST6GALNAC5	ST6GALNAC5_hg19_genes_introns
chr1_78011701	HyperDMR	0.183924	0.676646	1.51707	6.01532e-05	hg19_cpg_inter	AK5	AK5_hg19_genes_introns
chr1_78086101	HypoDMR	0.284317	0.0253118	-2.29603	9.82459e-07	hg19_cpg_inter	ZZZ3	ZZZ3_hg19_genes_introns
chr1_78328801	HypoDMR	0.320102	0.0808751	-1.5946	0.000760719	hg19_cpg_inter	MIGA1	MIGA1_hg19_genes_introns
chr1_78354001	HyperDMR	0.0128079	0.287578	2.13538	0.0222507	hg19_cpg_shores	NEXN	NEXN_hg19_genes_promoters, NEXN_hg19_genes_5UTRs, NEXN_hg19_genes_exons
chr1_78395401	HypoDMR	0.235584	0.0546222	-1.59689	0.00121171	hg19_cpg_inter	NEXN	NEXN_hg19_genes_1to5kb, NEXN_hg19_genes_introns
chr1_78511201	HyperDMR	0.153347	1.44944	2.75673	5.8285e-12	hg19_cpg_shores	GIPC2	GIPC2_hg19_genes_promoters
chr1_78511501	HyperDMR	0	0.231166	2.15757	4.20534e-05	hg19_cpg_shores, hg19_cpg_islands	GIPC2	GIPC2_hg19_genes_promoters, GIPC2_hg19_genes_exons, GIPC2_hg19_genes_5UTRs
chr1_78512101	HyperDMR	0.0463608	1.18375	3.49954	1.7714e-18	hg19_cpg_islands, hg19_cpg_shores	GIPC2	GIPC2_hg19_genes_introns
chr1_78512401	HyperDMR	0.0129443	0.199456	1.73718	0.0028128	hg19_cpg_shores	GIPC2	GIPC2_hg19_genes_introns
chr1_78697801	HypoDMR	0.173734	0.028777	-1.68318	0.00164045	hg19_cpg_inter	MGC27382	MGC27382_hg19_genes_introns
chr1_78756901	HypoDMR	0.270785	0.0616791	-1.65665	0.00165418	hg19_cpg_inter	MGC27382	MGC27382_hg19_genes_introns
chr1_78797401	HypoDMR	0.435346	0.120946	-1.5452	0.00634371	hg19_cpg_inter	MGC27382	MGC27382_hg19_genes_introns
chr1_79154701	HypoDMR	0.151506	0.0271806	-1.61892	0.00332888	hg19_cpg_inter
chr1_79472401	HyperDMR	0.0400255	0.493663	2.36084	5.03565e-08	hg19_cpg_islands, hg19_cpg_shores	ADGRL4	ADGRL4_hg19_genes_exons, ADGRL4_hg19_genes_5UTRs, ADGRL4_hg19_genes_promoters
chr1_79842001	HypoDMR	0.175193	0.0247714	-1.75515	0.0013989	hg19_cpg_inter
chr1_80079901	HypoDMR	0.149843	0.0263187	-1.59829	0.00555729	hg19_cpg_inter
chr1_80373601	HypoDMR	0.123223	0.0153748	-1.60998	0.00814079	hg19_cpg_inter
chr1_81217501	HypoDMR	0.301472	0.0803433	-1.53699	0.00190933	hg19_cpg_inter
chr1_81842101	HypoDMR	0.420463	0.0986675	-1.722	0.000441782	hg19_cpg_inter	ADGRL2	ADGRL2_hg19_genes_introns
chr1_81922501	HypoDMR	0.187644	0.0272042	-1.74022	0.00157294	hg19_cpg_inter	ADGRL2	ADGRL2_hg19_genes_introns
chr1_82038901	HypoDMR	0.165175	0.0223834	-1.72802	0.000815603	hg19_cpg_inter	ADGRL2	ADGRL2_hg19_genes_introns
chr1_82853101	HypoDMR	0.249388	0.0593632	-1.53849	0.00628235	hg19_cpg_inter
chr1_83067301	HypoDMR	0.0873414	0.00389361	-1.63307	0.0113675	hg19_cpg_inter
chr1_83102701	HypoDMR	0.180799	0.0433731	-1.55947	0.00222921	hg19_cpg_inter
chr1_83286901	HypoDMR	0.297916	0.0639934	-1.75361	0.000479179	hg19_cpg_inter
chr1_83443501	HypoDMR	0.16716	0.0300789	-1.67654	0.000627737	hg19_cpg_inter	NA	NA_hg19_genes_introns
chr1_83971501	HypoDMR	0.0942561	0.0130474	-1.5746	0.00791908	hg19_cpg_inter
chr1_84158401	HyperDMR	0.0104706	0.51814	2.93307	1.85414e-08	hg19_cpg_inter	NA	NA_hg19_genes_introns
chr1_84846001	HypoDMR	0.235017	0.0431924	-1.70018	0.000420438	hg19_cpg_inter	UOX	UOX_hg19_genes_introns
chr1_84909901	HypoDMR	0.399386	0.115351	-1.51628	0.00225337	hg19_cpg_inter
chr1_85224901	HyperDMR	0.0240556	0.212894	1.62546	0.0271662	hg19_cpg_inter
chr1_85261801	HyperDMR	0.29103	1.14795	1.75343	7.39554e-07	hg19_cpg_inter
chr1_85433401	HypoDMR	0.35484	0.0949335	-1.5186	0.000235829	hg19_cpg_inter	MCOLN2	MCOLN2_hg19_genes_introns
chr1_85463701	HyperDMR	0.00533766	0.459987	2.88757	1.30981e-06	hg19_cpg_shores, hg19_cpg_islands	MCOLN2	MCOLN2_hg19_genes_promoters, MCOLN2_hg19_genes_1to5kb
chr1_85464001	HyperDMR	0.00539715	0.597679	3.22548	3.38785e-08	hg19_cpg_islands, hg19_cpg_shores	MCOLN2	MCOLN2_hg19_genes_1to5kb
chr1_85464601	HyperDMR	0.0340247	0.398251	2.1728	0.000744705	hg19_cpg_shores	MCOLN2	MCOLN2_hg19_genes_1to5kb
chr1_85512901	HyperDMR	0.163807	1.50847	2.80142	5.6e-13	hg19_cpg_shores	MCOLN3	MCOLN3_hg19_genes_introns, MCOLN3_hg19_genes_5UTRs, MCOLN3_hg19_genes_exons
chr1_85513201	HyperDMR	0.0352801	0.240857	1.59666	0.00697891	hg19_cpg_shores	MCOLN3	MCOLN3_hg19_genes_introns, MCOLN3_hg19_genes_5UTRs, MCOLN3_hg19_genes_exons
chr1_85592401	HypoDMR	0.379477	0.0863487	-1.68267	0.00051364	hg19_cpg_inter	DNAI3	DNAI3_hg19_genes_introns
chr1_85827901	HypoDMR	0.204617	0.0390799	-1.60759	0.00371758	hg19_cpg_inter	LOC646626	LOC646626_hg19_genes_introns, DDAH1_hg19_genes_introns
chr1_86043301	HyperDMR	0.031441	0.568386	2.73591	7.33894e-06	hg19_cpg_shores	DDAH1	DDAH1_hg19_genes_introns, CCN1_hg19_genes_1to5kb, NA_hg19_genes_1to5kb
chr1_86043601	HyperDMR	0.0311985	0.832569	3.25068	2.82673e-12	hg19_cpg_shores	DDAH1	DDAH1_hg19_genes_introns, CCN1_hg19_genes_1to5kb, NA_hg19_genes_1to5kb, DDAH1_hg19_genes_5UTRs, DDAH1_hg19_genes_exons
chr1_86173501	HypoDMR	0.236429	0.0452795	-1.61355	0.000790313	hg19_cpg_shores	ZNHIT6	ZNHIT6_hg19_genes_exons, ZNHIT6_hg19_genes_introns
chr1_86620801	HyperDMR	0.0777025	0.427863	1.7963	7.75103e-05	hg19_cpg_shores	COL24A1	COL24A1_hg19_genes_introns
chr1_86621101	HyperDMR	0.00769807	0.452417	2.86703	4.09887e-05	hg19_cpg_shores, hg19_cpg_islands	COL24A1	COL24A1_hg19_genes_introns
chr1_86903101	HypoDMR	0.233479	0.0503839	-1.5845	0.00161353	hg19_cpg_inter	CLCA2	CLCA2_hg19_genes_introns
chr1_87216001	HypoDMR	0.100769	0.00207666	-1.76736	0.00222479	hg19_cpg_inter
chr1_87598501	HyperDMR	0.219588	0.772078	1.62821	2.70182e-08	hg19_cpg_islands, hg19_cpg_shores	LINC01140	LINC01140_hg19_genes_introns, NA_hg19_genes_exons, LINC01140_hg19_genes_exons, NA_hg19_genes_3UTRs
chr1_87617101	HyperDMR	0.0181841	0.625168	3.07412	3.84979e-10	hg19_cpg_shores, hg19_cpg_islands	LINC01140	LINC01140_hg19_genes_introns
chr1_87617701	HyperDMR	0.0154546	0.362436	2.37787	3.55142e-05	hg19_cpg_islands, hg19_cpg_shores	LINC01140	LINC01140_hg19_genes_introns
chr1_87699301	HypoDMR	0.203867	0.0405393	-1.65272	0.00237432	hg19_cpg_inter
chr1_87773401	HypoDMR	0.187125	0.0402481	-1.5445	0.00575131	hg19_cpg_inter	NA	NA_hg19_genes_1to5kb
chr1_88438201	HypoDMR	0.175451	0.034331	-1.54036	0.00568334	hg19_cpg_inter
chr1_88460701	HypoDMR	0.229422	0.0401764	-1.68421	0.000284779	hg19_cpg_inter
chr1_88815301	HypoDMR	0.162114	0.0300268	-1.55702	0.00509395	hg19_cpg_inter
chr1_88880101	HypoDMR	0.190403	0.0383315	-1.63712	0.00918601	hg19_cpg_inter
chr1_89023801	HypoDMR	0.598527	0.185292	-1.51269	0.000342875	hg19_cpg_inter	NA	NA_hg19_genes_introns
chr1_89024101	HypoDMR	0.16271	0.0186761	-1.72686	0.00102382	hg19_cpg_inter	NA	NA_hg19_genes_introns
chr1_89399101	HypoDMR	0.230598	0.0489562	-1.66255	0.000690996	hg19_cpg_inter
chr1_89556001	HypoDMR	0.127594	0.0186688	-1.57017	0.00647452	hg19_cpg_inter
chr1_89574001	HypoDMR	0.339845	0.080651	-1.65532	0.0163215	hg19_cpg_inter	GBP2	GBP2_hg19_genes_introns
chr1_89592601	HyperDMR	0.0161405	0.170114	1.52537	0.0118315	hg19_cpg_inter	GBP2	GBP2_hg19_genes_introns, GBP2_hg19_genes_promoters, GBP2_hg19_genes_1to5kb
chr1_89592901	HyperDMR	0.0700517	0.54	2.11755	1.68832e-06	hg19_cpg_inter	GBP2	GBP2_hg19_genes_introns, GBP2_hg19_genes_1to5kb
chr1_89663401	HyperDMR	0.0102677	0.533624	2.97086	1.57381e-07	hg19_cpg_inter	GBP4	GBP4_hg19_genes_introns
chr1_89663701	HyperDMR	0.0322311	0.229146	1.52598	0.0165164	hg19_cpg_inter	GBP4	GBP4_hg19_genes_introns
chr1_89664001	HyperDMR	0.00692678	0.781196	3.55475	3.99977e-05	hg19_cpg_inter	GBP4	GBP4_hg19_genes_introns
chr1_89664301	HyperDMR	0.0136113	0.495396	2.82272	0.00279176	hg19_cpg_inter	GBP4	GBP4_hg19_genes_introns, GBP4_hg19_genes_exons, GBP4_hg19_genes_5UTRs
chr1_89738101	HyperDMR	0.0839491	0.57389	2.03422	5.06304e-07	hg19_cpg_inter	GBP5	GBP5_hg19_genes_exons, GBP5_hg19_genes_5UTRs, GBP5_hg19_genes_introns
chr1_89783401	HypoDMR	0.173512	0.0321553	-1.63175	0.00290903	hg19_cpg_inter
chr1_90099901	HyperDMR	0.0054667	0.354118	2.55395	0.00415036	hg19_cpg_shores	LRRC8C	LRRC8C_hg19_genes_introns, LRRC8C-DT_hg19_genes_1to5kb
chr1_90287701	HyperDMR	0.0266561	0.228191	1.66904	0.00277025	hg19_cpg_shores	LRRC8D	LRRC8D_hg19_genes_introns, LRRC8D_hg19_genes_5UTRs, LRRC8D_hg19_genes_exons
chr1_90550501	HypoDMR	0.251293	0.0544976	-1.61009	0.00626954	hg19_cpg_inter
chr1_90801601	HypoDMR	0.124868	0.0193457	-1.51151	0.00968144	hg19_cpg_inter
chr1_90811201	HypoDMR	0.110544	0.011121	-1.58398	0.00501481	hg19_cpg_inter
chr1_91083001	HypoDMR	0.135062	0.0172912	-1.60467	0.0072576	hg19_cpg_inter
chr1_91170301	HyperDMR	0.0311228	0.460046	2.38048	0.00291345	hg19_cpg_shores
chr1_91170601	HyperDMR	0.0133528	0.259756	2.02979	0.009249	hg19_cpg_shores
chr1_91171801	HyperDMR	0.0512934	0.306113	1.65232	0.0460041	hg19_cpg_shores
chr1_91176301	HyperDMR	0.0230143	0.391642	2.33574	0.00217031	hg19_cpg_shores, hg19_cpg_islands
chr1_91182001	HyperDMR	0.0293347	0.62518	2.8465	7.8677e-05	hg19_cpg_shores, hg19_cpg_islands	BARHL2	BARHL2_hg19_genes_introns, BARHL2_hg19_genes_exons
chr1_91182301	HyperDMR	0.0258891	0.385972	2.30308	0.00175679	hg19_cpg_islands, hg19_cpg_shores	BARHL2	BARHL2_hg19_genes_exons
chr1_91182601	HyperDMR	0.0505425	0.667636	2.62756	4.08059e-05	hg19_cpg_islands, hg19_cpg_shores	BARHL2	BARHL2_hg19_genes_exons, BARHL2_hg19_genes_5UTRs, BARHL2_hg19_genes_promoters
chr1_91183501	HyperDMR	0	0.196638	1.96284	0.00240231	hg19_cpg_islands	BARHL2	BARHL2_hg19_genes_promoters, BARHL2_hg19_genes_1to5kb
chr1_91183801	HyperDMR	0.0313943	0.887144	3.30776	1.55302e-05	hg19_cpg_islands	BARHL2	BARHL2_hg19_genes_1to5kb
chr1_91185001	HyperDMR	0.102914	0.53185	1.79388	3.67453e-05	hg19_cpg_shores, hg19_cpg_islands	BARHL2	BARHL2_hg19_genes_1to5kb
chr1_91185301	HyperDMR	0.0104462	0.240692	1.96473	0.000143242	hg19_cpg_islands, hg19_cpg_shores	BARHL2	BARHL2_hg19_genes_1to5kb
chr1_91185601	HyperDMR	0.0393328	0.954192	3.26381	2.19494e-08	hg19_cpg_shores	BARHL2	BARHL2_hg19_genes_1to5kb
chr1_91185901	HyperDMR	0.0361219	0.508871	2.47946	0.000127821	hg19_cpg_shores	BARHL2	BARHL2_hg19_genes_1to5kb
chr1_91188901	HyperDMR	0.00531164	0.489259	2.98522	7.08105e-09	hg19_cpg_shores, hg19_cpg_islands
chr1_91189201	HyperDMR	0.0230143	1.32338	3.98451	5.31174e-15	hg19_cpg_islands, hg19_cpg_shores
chr1_91189501	HyperDMR	0.0127829	0.185367	1.62564	0.0164468	hg19_cpg_shores
chr1_91189801	HyperDMR	0.0942616	0.527729	1.85894	0.0001263	hg19_cpg_shores
chr1_91190101	HyperDMR	0.0629011	0.839522	2.78232	4.58923e-09	hg19_cpg_shores
chr1_91192501	HyperDMR	0.0957393	1.01808	2.77399	2.70624e-10	hg19_cpg_islands
chr1_91192801	HyperDMR	0.0289507	0.262463	1.74838	0.00610684	hg19_cpg_islands, hg19_cpg_shores
chr1_91194301	HyperDMR	0.0463014	0.454412	2.18107	0.000261868	hg19_cpg_shores
chr1_91194601	HyperDMR	0.0674238	0.866232	2.77126	5.64095e-05	hg19_cpg_shores, hg19_cpg_shelves
chr1_91195201	HyperDMR	0	0.340584	2.65074	5.50792e-07	hg19_cpg_shelves
chr1_91221601	HypoDMR	0.191672	0.0316521	-1.76815	0.000221289	hg19_cpg_inter
chr1_91284001	HypoDMR	0.129966	0.0211631	-1.55041	0.00771693	hg19_cpg_inter
chr1_91300201	HyperDMR	0.0267978	0.26282	1.84466	0.00017993	hg19_cpg_shores	NA	NA_hg19_genes_introns
chr1_91300501	HyperDMR	0.0199295	0.219383	1.66682	0.00774255	hg19_cpg_shores	NA	NA_hg19_genes_introns
chr1_91301101	HyperDMR	0.0619838	0.83569	2.79391	5.20573e-15	hg19_cpg_islands	NA	NA_hg19_genes_introns, NA_hg19_genes_exons
chr1_91301401	HyperDMR	0.0526993	0.37256	1.8523	0.000166249	hg19_cpg_islands	NA	NA_hg19_genes_introns, NA_hg19_genes_exons
chr1_91301701	HyperDMR	0.0721113	0.646178	2.3661	2.68669e-07	hg19_cpg_islands, hg19_cpg_shores	NA	NA_hg19_genes_introns, NA_hg19_genes_exons, NA_hg19_genes_promoters
chr1_91306501	HyperDMR	0.0270294	0.22563	1.57978	0.0112375	hg19_cpg_inter	NA	NA_hg19_genes_introns, NA_hg19_genes_1to5kb
chr1_91306801	HyperDMR	0.0467826	0.648311	2.71577	4.71652e-08	hg19_cpg_inter	NA	NA_hg19_genes_introns
chr1_91307101	HyperDMR	0.278071	1.36787	2.06771	1.51143e-06	hg19_cpg_inter	NA	NA_hg19_genes_introns
chr1_91316101	HyperDMR	0	1.09645	4.20018	4.16212e-11	hg19_cpg_shores, hg19_cpg_islands	NA	NA_hg19_genes_introns
chr1_91316401	HyperDMR	0	0.232339	2.22922	0.000255542	hg19_cpg_islands	NA	NA_hg19_genes_introns
chr1_91449301	HyperDMR	0.11818	0.560957	1.69792	5.78349e-05	hg19_cpg_inter	ZNF644	ZNF644_hg19_genes_introns
chr1_91922401	HypoDMR	0.144772	0.0184716	-1.68936	0.00149566	hg19_cpg_inter
chr1_91968301	HypoDMR	0.0996101	0.00784288	-1.59794	0.0105887	hg19_cpg_shores	CDC7	CDC7_hg19_genes_introns
chr1_92357401	HyperDMR	0.055333	0.363059	1.79851	0.000871822	hg19_cpg_inter	TGFBR3	TGFBR3_hg19_genes_introns
chr1_92464501	HypoDMR	0.117837	0.0164192	-1.52154	0.0117978	hg19_cpg_inter	BRDT	BRDT_hg19_genes_introns
chr1_92941801	HyperDMR	0.010788	0.284597	2.16153	7.72626e-06	hg19_cpg_inter, hg19_cpg_shelves	GFI1	GFI1_hg19_genes_introns
chr1_92947801	HyperDMR	0.119814	1.48404	3.06964	1.36678e-08	hg19_cpg_islands	GFI1	GFI1_hg19_genes_introns
chr1_92948101	HyperDMR	0	1.41438	4.49546	8.05902e-13	hg19_cpg_islands	GFI1	GFI1_hg19_genes_introns
chr1_92948401	HyperDMR	0.00792581	0.484699	2.89074	0.000101594	hg19_cpg_islands	GFI1	GFI1_hg19_genes_introns, GFI1_hg19_genes_exons
chr1_93636601	HyperDMR	0.11149	0.578432	1.7831	7.81903e-06	hg19_cpg_inter	TMED5	TMED5_hg19_genes_introns
chr1_94146301	HyperDMR	0.140139	1.4265	2.86043	2.56523e-12	hg19_cpg_shores, hg19_cpg_islands	BCAR3	BCAR3_hg19_genes_introns
chr1_94212301	HypoDMR	0.260371	0.061894	-1.52296	0.00400836	hg19_cpg_inter	BCAR3	BCAR3_hg19_genes_introns
chr1_94489801	HyperDMR	0.0487524	0.258285	1.50717	0.00423859	hg19_cpg_inter	ABCA4	ABCA4_hg19_genes_introns
chr1_94704901	HypoDMR	0.401845	0.084084	-1.82511	1.60932e-05	hg19_cpg_shores	ARHGAP29	ARHGAP29_hg19_genes_introns, ARHGAP29_hg19_genes_1to5kb
chr1_94792801	HyperDMR	0.0428159	0.351924	1.97839	0.00149317	hg19_cpg_inter
chr1_94838701	HypoDMR	0.216682	0.0411658	-1.62436	0.000267687	hg19_cpg_inter
chr1_95007901	HyperDMR	0.00708102	0.287321	2.27263	0.0184324	hg19_cpg_islands, hg19_cpg_shores	F3	F3_hg19_genes_promoters, F3_hg19_genes_1to5kb
chr1_95261101	HyperDMR	0.0409337	0.290282	1.73085	0.000798957	hg19_cpg_inter	NA	NA_hg19_genes_introns
chr1_95391301	HyperDMR	0.00541122	0.344866	2.49575	0.0339213	hg19_cpg_shores	CNN3	CNN3_hg19_genes_introns, CNN3-DT_hg19_genes_1to5kb, CNN3_hg19_genes_5UTRs, CNN3_hg19_genes_exons, CNN3_hg19_genes_promoters
chr1_95508301	HypoDMR	0.124256	0.0157752	-1.54731	0.00653919	hg19_cpg_inter	ALG14	ALG14_hg19_genes_introns
chr1_95885101	HypoDMR	0.226756	0.0488439	-1.57277	0.00103356	hg19_cpg_inter
chr1_96417301	HyperDMR	0.0105384	0.173559	1.55241	0.0150723	hg19_cpg_inter
chr1_96617101	HypoDMR	0.293893	0.0567969	-1.79953	2.40344e-05	hg19_cpg_inter
chr1_96661201	HypoDMR	0.333157	0.0832463	-1.63945	0.00676937	hg19_cpg_inter
chr1_97166101	HypoDMR	0.122534	0.00705311	-1.77464	0.000895203	hg19_cpg_inter	NA	NA_hg19_genes_1to5kb
chr1_97262401	HypoDMR	0.148983	0.0237825	-1.54937	0.00330937	hg19_cpg_inter	PTBP2	PTBP2_hg19_genes_introns
chr1_98510101	HyperDMR	0.148845	0.842773	2.08181	0.00728103	hg19_cpg_shores	MIR137HG	MIR137HG_hg19_genes_introns, MIR137HG_hg19_genes_exons
chr1_98510401	HyperDMR	0.0626041	0.748323	2.603	5.58061e-05	hg19_cpg_shores	MIR137HG	MIR137HG_hg19_genes_introns, MIR137HG_hg19_genes_exons
chr1_98511301	HyperDMR	0.0259707	0.246574	1.72189	0.0214902	hg19_cpg_islands	MIR137HG	MIR137HG_hg19_genes_introns, MIR2682_hg19_genes_promoters, MIR137HG_hg19_genes_exons
chr1_98514301	HyperDMR	0.0329003	0.28212	1.78295	0.028861	hg19_cpg_shelves	MIR2682	MIR2682_hg19_genes_1to5kb, MIR137HG_hg19_genes_introns, MIR137_hg19_genes_1to5kb, MIR137HG_hg19_genes_1to5kb
chr1_98514901	HyperDMR	0.0167427	0.247836	1.84622	0.017951	hg19_cpg_shelves	MIR2682	MIR2682_hg19_genes_1to5kb, MIR137HG_hg19_genes_introns, MIR137_hg19_genes_1to5kb, MIR137HG_hg19_genes_1to5kb, MIR137HG_hg19_genes_exons
chr1_98515201	HyperDMR	0.0101512	0.303004	2.21182	0.00516965	hg19_cpg_shelves	MIR2682	MIR2682_hg19_genes_1to5kb, MIR137_hg19_genes_1to5kb, MIR137HG_hg19_genes_1to5kb, MIR137HG_hg19_genes_exons, MIR137HG_hg19_genes_promoters
chr1_98518801	HyperDMR	0.0487597	0.475329	2.21164	1.71294e-06	hg19_cpg_shores, hg19_cpg_islands	MIR137HG	MIR137HG_hg19_genes_1to5kb
chr1_98671201	HypoDMR	0.441513	0.0814672	-1.9703	8.71839e-06	hg19_cpg_inter	LINC01776	LINC01776_hg19_genes_1to5kb
chr1_99321001	HypoDMR	0.302586	0.0737052	-1.59632	0.000932901	hg19_cpg_inter
chr1_99463501	HypoDMR	0.160148	0.0226793	-1.74529	0.000531646	hg19_cpg_inter	PLPPR5	PLPPR5_hg19_genes_introns
chr1_99469501	HyperDMR	0.0404454	0.315527	1.75498	0.0313633	hg19_cpg_shores	PLPPR5	PLPPR5_hg19_genes_introns, LOC100129620_hg19_genes_promoters
chr1_99470101	HyperDMR	0.00556741	0.266433	2.15921	0.0079781	hg19_cpg_islands	LOC100129620	LOC100129620_hg19_genes_exons, PLPPR5_hg19_genes_exons, LOC100129620_hg19_genes_introns, PLPPR5_hg19_genes_5UTRs
chr1_99470701	HyperDMR	0.0157962	0.821544	3.40053	6.28585e-05	hg19_cpg_islands, hg19_cpg_shores	LOC100129620	LOC100129620_hg19_genes_introns, PLPPR5_hg19_genes_promoters
chr1_99506401	HypoDMR	0.10389	0.00598487	-1.63691	0.00849522	hg19_cpg_inter	LOC100129620	LOC100129620_hg19_genes_introns
chr1_99553501	HypoDMR	0.369088	0.0557591	-2.08379	6.38872e-07	hg19_cpg_inter	LOC100129620	LOC100129620_hg19_genes_introns
chr1_99626701	HypoDMR	0.280568	0.0731638	-1.52316	0.00761847	hg19_cpg_inter
chr1_99969901	HypoDMR	0.116926	0.0131313	-1.56506	0.00675543	hg19_cpg_inter
chr1_100259701	HyperDMR	0.233512	1.08696	1.9302	3.38201e-07	hg19_cpg_inter
chr1_100530901	HypoDMR	0.508582	0.147444	-1.55371	0.00104613	hg19_cpg_inter	MFSD14A	MFSD14A_hg19_genes_introns
chr1_101004301	HyperDMR	0.00715287	0.173728	1.65597	0.048964	hg19_cpg_shores, hg19_cpg_islands	NA	NA_hg19_genes_promoters, GPR88_hg19_genes_introns, GPR88_hg19_genes_exons, GPR88_hg19_genes_5UTRs, NA_hg19_genes_exons
chr1_101004601	HyperDMR	0	0.155896	1.69254	0.0304243	hg19_cpg_islands	GPR88	GPR88_hg19_genes_exons, NA_hg19_genes_exons
chr1_101005501	HyperDMR	0.0112565	0.470127	2.7505	1.7321e-06	hg19_cpg_islands	GPR88	GPR88_hg19_genes_exons, NA_hg19_genes_exons, GPR88_hg19_genes_3UTRs
chr1_101005801	HyperDMR	0.165151	0.892141	2.03085	2.12866e-06	hg19_cpg_islands, hg19_cpg_shores	GPR88	GPR88_hg19_genes_exons, GPR88_hg19_genes_3UTRs
chr1_101121601	HypoDMR	0.125374	0.0199592	-1.51061	0.0125393	hg19_cpg_inter
chr1_101373301	HypoDMR	0.548429	0.163146	-1.55323	0.00229124	hg19_cpg_inter	SLC30A7	SLC30A7_hg19_genes_introns
chr1_101373601	HypoDMR	0.225229	0.0503212	-1.51727	0.00809657	hg19_cpg_inter	SLC30A7	SLC30A7_hg19_genes_introns
chr1_101577601	HyperDMR	0.0332721	0.327098	1.97964	8.90005e-05	hg19_cpg_inter
chr1_101703601	HyperDMR	0.00494617	0.183221	1.74873	0.0109345	hg19_cpg_shores	S1PR1	S1PR1_hg19_genes_introns, NA_hg19_genes_promoters
chr1_101775001	HyperDMR	0	0.329875	2.56117	0.000126176	hg19_cpg_inter
chr1_101775301	HyperDMR	0.0135656	0.2556	1.97431	0.00447013	hg19_cpg_inter
chr1_101848501	HypoDMR	0.206652	0.0410425	-1.63065	0.00117012	hg19_cpg_inter
chr1_101916601	HypoDMR	0.15179	0.0291216	-1.58273	0.00231828	hg19_cpg_inter
chr1_102281701	HypoDMR	0.146502	0.0281147	-1.5184	0.0105786	hg19_cpg_inter	OLFM3	OLFM3_hg19_genes_introns
chr1_102316501	HypoDMR	0.146212	0.0278138	-1.55276	0.00569398	hg19_cpg_inter	OLFM3	OLFM3_hg19_genes_introns, OLFM3_hg19_genes_1to5kb
chr1_102378001	HypoDMR	0.198784	0.0508526	-1.50363	0.00450654	hg19_cpg_inter	OLFM3	OLFM3_hg19_genes_introns
chr1_102503101	HypoDMR	0.245681	0.0365154	-1.96241	3.95931e-05	hg19_cpg_inter
chr1_102650701	HypoDMR	0.179955	0.0351233	-1.56701	0.00181562	hg19_cpg_inter
chr1_102897601	HypoDMR	0.173035	0.026387	-1.72144	0.000816847	hg19_cpg_inter
chr1_103210801	HypoDMR	0.382477	0.0829587	-1.79691	1.00293e-05	hg19_cpg_inter
chr1_103424401	HypoDMR	0.160286	0.0286606	-1.64175	0.0006873	hg19_cpg_inter	COL11A1	COL11A1_hg19_genes_introns
chr1_103688701	HypoDMR	0.250315	0.0672598	-1.50615	0.0023684	hg19_cpg_inter
chr1_103783201	HypoDMR	0.17542	0.0381917	-1.5576	0.00440677	hg19_cpg_inter
chr1_104098801	HypoDMR	0.132961	0.0169088	-1.70925	0.00116731	hg19_cpg_inter	AMY2B	AMY2B_hg19_genes_introns
chr1_104128501	HypoDMR	0.196282	0.0353281	-1.72784	0.00219057	hg19_cpg_inter	AMY2B	AMY2B_hg19_genes_introns
chr1_104363401	HypoDMR	0.0817566	0.00479814	-1.53527	0.0161999	hg19_cpg_inter
chr1_104524801	HypoDMR	0.124753	0.0217834	-1.50444	0.0114006	hg19_cpg_inter
chr1_104574301	HypoDMR	0.0744003	0.00512543	-1.5178	0.0215784	hg19_cpg_inter
chr1_104643901	HypoDMR	0.113301	0.0142325	-1.64837	0.00292106	hg19_cpg_inter
chr1_104715001	HypoDMR	0.242457	0.0302422	-2.07146	8.53959e-05	hg19_cpg_inter
chr1_104785501	HypoDMR	0.134645	0.0167101	-1.63189	0.005274	hg19_cpg_inter
chr1_104798701	HypoDMR	0.133411	0.019458	-1.63414	0.00231256	hg19_cpg_inter
chr1_104925301	HypoDMR	0.132536	0.0248615	-1.55607	0.00526114	hg19_cpg_inter
chr1_105255301	HypoDMR	0.126545	0.0141439	-1.69705	0.00225968	hg19_cpg_inter
chr1_106335301	HypoDMR	0.354669	0.0731187	-1.85123	5.03272e-05	hg19_cpg_inter
chr1_106623601	HyperDMR	0.1399	0.636999	1.78182	0.000182754	hg19_cpg_islands, hg19_cpg_shores
chr1_106699201	HypoDMR	0.15215	0.0216167	-1.70739	0.000748198	hg19_cpg_inter
chr1_107153101	HypoDMR	0.148419	0.0181065	-1.74158	0.00081038	hg19_cpg_inter
chr1_107169901	HypoDMR	0.171277	0.0303282	-1.56074	0.00424842	hg19_cpg_inter
chr1_107376301	HypoDMR	0.139893	0.0206693	-1.58039	0.00352798	hg19_cpg_inter
chr1_107545801	HypoDMR	0.100102	0.00966745	-1.52715	0.0111587	hg19_cpg_inter
chr1_107682601	HyperDMR	0.0281768	0.266765	1.82094	0.0340873	hg19_cpg_shores, hg19_cpg_islands	NTNG1	NTNG1_hg19_genes_promoters, NTNG1_hg19_genes_5UTRs, NTNG1_hg19_genes_exons, NTNG1_hg19_genes_introns
chr1_108019201	HypoDMR	0.231987	0.0577517	-1.53951	0.00038566	hg19_cpg_inter, hg19_cpg_shelves	NTNG1	NTNG1_hg19_genes_introns
chr1_108023101	HyperDMR	0.0881807	0.386939	1.57877	0.00135775	hg19_cpg_shores, hg19_cpg_islands	NTNG1	NTNG1_hg19_genes_introns, NTNG1_hg19_genes_exons
chr1_108052501	HypoDMR	0.141759	0.0281709	-1.57876	0.00235666	hg19_cpg_inter
chr1_108129001	HypoDMR	0.12204	0.0161084	-1.53636	0.00873232	hg19_cpg_inter	VAV3	VAV3_hg19_genes_introns
chr1_108309301	HypoDMR	0.264362	0.0663716	-1.54687	0.00227251	hg19_cpg_inter	VAV3	VAV3_hg19_genes_introns
chr1_108360901	HypoDMR	0.247174	0.0568341	-1.62382	0.00192594	hg19_cpg_inter	VAV3	VAV3_hg19_genes_introns
chr1_108506401	HyperDMR	0	0.154124	1.70152	0.0292989	hg19_cpg_shores	VAV3	VAV3_hg19_genes_introns, VAV3-AS1_hg19_genes_promoters, VAV3_hg19_genes_promoters
chr1_108506701	HyperDMR	0	0.228281	2.13044	0.0086891	hg19_cpg_shores	VAV3	VAV3_hg19_genes_introns, VAV3-AS1_hg19_genes_promoters, VAV3_hg19_genes_promoters
chr1_108508201	HyperDMR	0.00826508	0.315723	2.3531	0.0326943	hg19_cpg_shores	VAV3-AS1	VAV3-AS1_hg19_genes_introns, VAV3_hg19_genes_1to5kb, VAV3_hg19_genes_promoters
chr1_108702601	HypoDMR	0.430912	0.116248	-1.64134	0.00640615	hg19_cpg_inter	SLC25A24	SLC25A24_hg19_genes_introns
chr1_109045201	HypoDMR	0.125484	0.0171505	-1.63092	0.00363201	hg19_cpg_inter
chr1_109189201	HyperDMR	0.153615	0.84364	2.09353	1.72041e-10	hg19_cpg_inter
chr1_109207201	HyperDMR	0.0500111	0.286427	1.51055	0.00111053	hg19_cpg_shelves	HENMT1	HENMT1_hg19_genes_1to5kb
chr1_109393501	HyperDMR	0.174015	0.782451	1.82843	5.26454e-08	hg19_cpg_inter	AKNAD1	AKNAD1_hg19_genes_introns
chr1_109590901	HypoDMR	0.314453	0.075695	-1.63151	0.00199514	hg19_cpg_inter
chr1_109655701	HyperDMR	0.0507732	0.560509	2.39358	7.41775e-05	hg19_cpg_shores	C1orf194	C1orf194_hg19_genes_introns, C1orf194_hg19_genes_promoters, ELAPOR1_hg19_genes_promoters
chr1_109677001	HyperDMR	0.0506671	0.435764	2.07962	0.00184058	hg19_cpg_inter	ELAPOR1	ELAPOR1_hg19_genes_introns
chr1_109742401	HyperDMR	0.051195	0.627119	2.58264	7.16436e-10	hg19_cpg_inter	ELAPOR1	ELAPOR1_hg19_genes_introns, ELAPOR1_hg19_genes_exons
chr1_109816501	HyperDMR	0.484349	1.56569	1.57368	4.27428e-05	hg19_cpg_inter	CELSR2	CELSR2_hg19_genes_introns, CELSR2_hg19_genes_exons, CELSR2_hg19_genes_3UTRs
chr1_109843201	HyperDMR	0.0710661	0.337682	1.5534	0.00158896	hg19_cpg_inter	MYBPHL	MYBPHL_hg19_genes_introns
chr1_109985101	HypoDMR	0.297939	0.0711549	-1.60123	0.000274212	hg19_cpg_inter
chr1_110010001	HyperDMR	0.0209359	0.633285	2.97012	9.73494e-11	hg19_cpg_islands, hg19_cpg_shores	SYPL2	SYPL2_hg19_genes_introns
chr1_110023201	HypoDMR	0.132795	0.0169593	-1.731	0.000814797	hg19_cpg_shelves	ATXN7L2	ATXN7L2_hg19_genes_1to5kb, SYPL2_hg19_genes_exons, SYPL2_hg19_genes_3UTRs
chr1_110158201	HyperDMR	0.0594374	0.289499	1.51883	0.00819977	hg19_cpg_inter, hg19_cpg_shelves	GNAT2	GNAT2_hg19_genes_1to5kb, AMPD2_hg19_genes_1to5kb
chr1_110199001	HyperDMR	0.0255708	0.241401	1.64041	0.00442545	hg19_cpg_islands, hg19_cpg_shores	GSTM4	GSTM4_hg19_genes_5UTRs, GSTM4_hg19_genes_exons, GSTM2_hg19_genes_exons, GSTM2_hg19_genes_5UTRs, GSTM2_hg19_genes_introns, GSTM4_hg19_genes_introns
chr1_110210101	HyperDMR	0.0829362	0.373356	1.52162	0.0032475	hg19_cpg_shores	GSTM2	GSTM2_hg19_genes_introns, GSTM2_hg19_genes_promoters
chr1_110210401	HyperDMR	0.0152855	0.192178	1.55938	0.0181851	hg19_cpg_shores, hg19_cpg_islands	GSTM2	GSTM2_hg19_genes_introns, GSTM2_hg19_genes_promoters, GSTM2_hg19_genes_exons, GSTM2_hg19_genes_5UTRs
chr1_110210701	HyperDMR	0.0332402	0.540666	2.57472	1.51999e-09	hg19_cpg_islands, hg19_cpg_shores	GSTM2	GSTM2_hg19_genes_introns, GSTM2_hg19_genes_exons, GSTM2_hg19_genes_5UTRs
chr1_110254501	HyperDMR	0.354024	1.238	1.62751	3.22542e-05	hg19_cpg_inter	GSTM5	GSTM5_hg19_genes_promoters
chr1_110267701	HypoDMR	0.116606	0.0211612	-1.5069	0.0123063	hg19_cpg_inter
chr1_110333401	HyperDMR	0	0.155019	1.74232	0.00330757	hg19_cpg_inter
chr1_110369401	HyperDMR	0.0801307	0.822486	2.56917	9.50809e-12	hg19_cpg_inter
chr1_110369701	HyperDMR	0.0267066	0.412805	2.43161	3.54839e-08	hg19_cpg_inter
chr1_110610301	HyperDMR	0.240568	1.5559	2.38534	4.61307e-10	hg19_cpg_islands	ALX3	ALX3_hg19_genes_introns
chr1_110610601	HyperDMR	0.0268973	0.311541	2.03093	0.000108008	hg19_cpg_islands	ALX3	ALX3_hg19_genes_introns
chr1_110610901	HyperDMR	0.033147	0.243861	1.60942	0.00233607	hg19_cpg_islands	ALX3	ALX3_hg19_genes_introns
chr1_110611501	HyperDMR	0.0222015	0.192148	1.5777	0.00535207	hg19_cpg_islands	ALX3	ALX3_hg19_genes_introns
chr1_110611801	HyperDMR	0.0232949	0.400892	2.36778	8.39041e-08	hg19_cpg_islands	ALX3	ALX3_hg19_genes_introns
chr1_110612101	HyperDMR	0.00752525	0.18577	1.79877	0.0011722	hg19_cpg_islands	ALX3	ALX3_hg19_genes_introns
chr1_110612401	HyperDMR	0.040334	1.20044	3.56726	6.91873e-22	hg19_cpg_islands	ALX3	ALX3_hg19_genes_introns
chr1_110612701	HyperDMR	0.0107731	0.222656	1.84019	0.00077342	hg19_cpg_islands	ALX3	ALX3_hg19_genes_introns, ALX3_hg19_genes_exons
chr1_110613301	HyperDMR	0	0.365193	2.72088	1.90922e-06	hg19_cpg_islands, hg19_cpg_shores	ALX3	ALX3_hg19_genes_exons, ALX3_hg19_genes_5UTRs, ALX3_hg19_genes_promoters
chr1_110627101	HyperDMR	0	0.154185	1.6736	0.0177544	hg19_cpg_islands
chr1_110627401	HyperDMR	0.0050035	0.294668	2.3266	1.80676e-05	hg19_cpg_islands, hg19_cpg_shores
chr1_110672701	HyperDMR	0.0519428	1.11343	3.41993	3.01191e-12	hg19_cpg_shores, hg19_cpg_islands
chr1_110673001	HyperDMR	0.0445449	0.355376	1.86072	0.00192575	hg19_cpg_islands
chr1_110673301	HyperDMR	0.247716	1.11448	1.88478	0.000129055	hg19_cpg_islands, hg19_cpg_shores
chr1_110688301	HypoDMR	0.201499	0.0194405	-2.11514	1.97256e-06	hg19_cpg_inter	SLC6A17	SLC6A17_hg19_genes_1to5kb
chr1_110693701	HyperDMR	0.0119973	0.317301	2.29508	1.48442e-05	hg19_cpg_islands	SLC6A17	SLC6A17_hg19_genes_introns
chr1_110694001	HyperDMR	0.0666258	0.976742	2.9296	2.39966e-10	hg19_cpg_islands, hg19_cpg_shores	SLC6A17	SLC6A17_hg19_genes_introns
chr1_110754601	HyperDMR	0.0316661	0.220823	1.54411	0.0146158	hg19_cpg_islands, hg19_cpg_shores	KCNC4	KCNC4_hg19_genes_exons, KCNC4_hg19_genes_introns
chr1_110939101	HypoDMR	0.357257	0.0967788	-1.61704	0.00163621	hg19_cpg_inter
chr1_111025201	HyperDMR	0.0133376	0.24894	2.03048	0.000336033	hg19_cpg_inter	CYMP	CYMP_hg19_genes_introns, CYMP_hg19_genes_exons
chr1_111025501	HyperDMR	0.11003	0.591571	1.90009	4.51883e-06	hg19_cpg_inter	CYMP	CYMP_hg19_genes_exons, CYMP_hg19_genes_introns
chr1_111033601	HyperDMR	0.0747659	0.330846	1.50811	0.00141201	hg19_cpg_inter	CYMP	CYMP_hg19_genes_introns, CYMP_hg19_genes_exons
chr1_111037201	HyperDMR	0.119906	0.490137	1.58998	0.000124308	hg19_cpg_inter
chr1_111097801	HyperDMR	0	0.273162	2.34984	0.0317774	hg19_cpg_shores, hg19_cpg_islands
chr1_111150301	HyperDMR	0.0258429	0.365021	2.26804	0.000383189	hg19_cpg_shores	KCNA2	KCNA2_hg19_genes_introns, NA_hg19_genes_1to5kb, KCNA2_hg19_genes_1to5kb
chr1_111216901	HyperDMR	0.023193	0.552586	2.79035	2.12198e-08	hg19_cpg_islands	KCNA3	KCNA3_hg19_genes_exons
chr1_111582901	HyperDMR	0.695786	2.37644	1.66998	2.377e-07	hg19_cpg_inter
chr1_111813601	HyperDMR	0.030091	1.73033	4.25826	1.1501e-19	hg19_cpg_islands, hg19_cpg_shores
chr1_111813901	HyperDMR	0.0185019	0.437822	2.61573	2.95237e-09	hg19_cpg_shores
chr1_111814201	HyperDMR	0.0147774	0.19561	1.68471	0.00129071	hg19_cpg_shores
chr1_112016101	HyperDMR	0.191899	0.933456	1.9227	1.36578e-09	hg19_cpg_inter	C1orf162	C1orf162_hg19_genes_promoters
chr1_112016401	HyperDMR	0.0457838	0.461717	2.27035	3.56617e-07	hg19_cpg_inter	C1orf162	C1orf162_hg19_genes_promoters, C1orf162_hg19_genes_5UTRs, C1orf162_hg19_genes_exons, C1orf162_hg19_genes_introns
chr1_112057801	HyperDMR	0.0309131	0.447719	2.42891	6.53148e-07	hg19_cpg_shores	ADORA3	ADORA3_hg19_genes_introns
chr1_112058101	HyperDMR	0.0410836	0.296087	1.68644	0.000965988	hg19_cpg_shores, hg19_cpg_islands	ADORA3	ADORA3_hg19_genes_introns
chr1_112276201	HyperDMR	0.236004	0.895443	1.67517	3.53404e-06	hg19_cpg_inter	INKA2	INKA2_hg19_genes_introns
chr1_112283101	HyperDMR	0.00539752	0.718024	3.45343	7.41703e-05	hg19_cpg_islands, hg19_cpg_shores	INKA2	INKA2_hg19_genes_introns, INKA2-AS1_hg19_genes_introns, INKA2_hg19_genes_1to5kb
chr1_112438201	HyperDMR	0.0808739	0.404418	1.63683	0.000121132	hg19_cpg_inter	KCND3	KCND3_hg19_genes_introns
chr1_112630201	HypoDMR	0.122158	0.0219548	-1.54007	0.00640848	hg19_cpg_inter
chr1_112689601	HypoDMR	0.457461	0.137414	-1.5375	0.000142314	hg19_cpg_inter
chr1_112702201	HypoDMR	0.226175	0.0531248	-1.55469	0.00278952	hg19_cpg_inter
chr1_112865701	HypoDMR	0.226744	0.0521546	-1.62172	0.00602362	hg19_cpg_inter
chr1_113052001	HyperDMR	0.203207	0.749856	1.57177	0.000352047	hg19_cpg_islands	WNT2B	WNT2B_hg19_genes_introns, WNT2B_hg19_genes_exons
chr1_113088901	HypoDMR	0.126921	0.00761733	-1.75033	0.00165723	hg19_cpg_inter	ST7L	ST7L_hg19_genes_introns
chr1_113265601	HyperDMR	0.0761141	0.362124	1.50173	0.00873047	hg19_cpg_islands, hg19_cpg_shores	TAFA3	TAFA3_hg19_genes_introns, TAFA3_hg19_genes_exons
chr1_113286001	HyperDMR	0.240372	0.846581	1.6335	0.000155686	hg19_cpg_shores
chr1_113286301	HyperDMR	0.156607	1.6736	3.00013	1.61118e-08	hg19_cpg_shores, hg19_cpg_islands
chr1_113286601	HyperDMR	0.0179638	0.293818	2.1162	0.000408233	hg19_cpg_islands
chr1_113437501	HypoDMR	0.22631	0.0371123	-1.7829	0.000443759	hg19_cpg_inter
chr1_113499301	HyperDMR	0.0300191	0.530182	2.63719	0.00585847	hg19_cpg_islands, hg19_cpg_shores	SLC16A1	SLC16A1_hg19_genes_promoters, NA_hg19_genes_exons, NA_hg19_genes_introns
chr1_113765701	HypoDMR	0.340581	0.0816872	-1.63526	0.000491602	hg19_cpg_inter
chr1_114303301	HyperDMR	0.039333	0.285458	1.73126	0.00371601	hg19_cpg_shores	PHTF1	PHTF1_hg19_genes_1to5kb
chr1_114483001	HyperDMR	0.0918504	0.474536	1.74558	1.8279e-06	hg19_cpg_inter	HIPK1	HIPK1_hg19_genes_introns, HIPK1_hg19_genes_exons, HIPK1_hg19_genes_5UTRs
chr1_114483301	HyperDMR	0.0374178	0.272442	1.67862	0.00192978	hg19_cpg_inter	HIPK1	HIPK1_hg19_genes_exons
chr1_114525301	HyperDMR	0.0471642	0.360139	1.94954	5.43811e-06	hg19_cpg_inter
chr1_114696601	HyperDMR	0.0109293	0.373928	2.47544	6.7844e-05	hg19_cpg_islands, hg19_cpg_shores	SYT6	SYT6_hg19_genes_1to5kb, SYT6_hg19_genes_promoters
chr1_114696901	HyperDMR	0.0428328	1.83177	4.10612	3.01235e-09	hg19_cpg_islands, hg19_cpg_shores	SYT6	SYT6_hg19_genes_1to5kb, SYT6_hg19_genes_promoters
chr1_114697201	HyperDMR	0.0191264	0.802156	3.35624	2.05028e-08	hg19_cpg_shores	SYT6	SYT6_hg19_genes_1to5kb, SYT6_hg19_genes_promoters
chr1_114697501	HyperDMR	0.0698304	1.12806	3.13547	1.0398e-13	hg19_cpg_shores	SYT6	SYT6_hg19_genes_1to5kb
chr1_114697801	HyperDMR	0.0214393	0.46117	2.62253	9.10719e-06	hg19_cpg_shores	SYT6	SYT6_hg19_genes_1to5kb
chr1_114750301	HyperDMR	0.100951	0.476978	1.6205	5.29951e-05	hg19_cpg_inter
chr1_114808501	HypoDMR	0.0838046	0.00362644	-1.5255	0.0181718	hg19_cpg_inter
chr1_114849301	HypoDMR	0.143489	0.0163897	-1.73728	0.000747555	hg19_cpg_inter
chr1_115397701	HyperDMR	0.326624	1.15589	1.63125	0.030127	hg19_cpg_islands, hg19_cpg_shores	SYCP1	SYCP1_hg19_genes_introns
chr1_115714501	HypoDMR	0.0953723	0.00877856	-1.67844	0.00436345	hg19_cpg_inter
chr1_115818601	HypoDMR	0.0851884	0.00581037	-1.5069	0.0211912	hg19_cpg_inter
chr1_115860301	HypoDMR	0.160964	0.0258175	-1.62719	0.000949113	hg19_cpg_inter	NGF	NGF_hg19_genes_introns
chr1_115871401	HypoDMR	0.274316	0.0558365	-1.75806	0.000365498	hg19_cpg_inter	NGF	NGF_hg19_genes_introns
chr1_115966501	HypoDMR	0.273279	0.0573055	-1.70551	0.000101596	hg19_cpg_inter
chr1_116047501	HypoDMR	0.212985	0.0401403	-1.70569	0.000185508	hg19_cpg_inter
chr1_116052601	HypoDMR	0.315945	0.0829248	-1.60282	0.000551111	hg19_cpg_inter
chr1_116180701	HypoDMR	0.290348	0.0758217	-1.56691	0.00497944	hg19_cpg_shelves	VANGL1	VANGL1_hg19_genes_1to5kb
chr1_116370601	HyperDMR	0.0847352	0.619668	2.1803	4.05411e-06	hg19_cpg_shores, hg19_cpg_islands
chr1_116370901	HyperDMR	0.0245364	0.478134	2.56695	6.46498e-07	hg19_cpg_islands
chr1_116380201	HyperDMR	0.0135895	0.183133	1.61985	0.0323548	hg19_cpg_shores, hg19_cpg_islands	NHLH2	NHLH2_hg19_genes_exons, NHLH2_hg19_genes_3UTRs
chr1_116380801	HyperDMR	0	0.194702	1.95628	0.00566229	hg19_cpg_islands	NHLH2	NHLH2_hg19_genes_exons, NA_hg19_genes_exons, NA_hg19_genes_promoters, NHLH2_hg19_genes_5UTRs, NHLH2_hg19_genes_introns
chr1_116381101	HyperDMR	0	0.335569	2.59615	0.000511072	hg19_cpg_islands	NA	NA_hg19_genes_promoters, NHLH2_hg19_genes_introns
chr1_116381401	HyperDMR	0.00825606	0.294325	2.27529	0.00262433	hg19_cpg_islands	NA	NA_hg19_genes_promoters, NHLH2_hg19_genes_introns
chr1_116381701	HyperDMR	0.00525137	0.381039	2.61122	0.00293505	hg19_cpg_islands	NA	NA_hg19_genes_promoters, NHLH2_hg19_genes_introns, NA_hg19_genes_1to5kb
chr1_116382301	HyperDMR	0.00727783	0.368249	2.53602	0.0373827	hg19_cpg_islands, hg19_cpg_shores	NHLH2	NHLH2_hg19_genes_introns, NA_hg19_genes_1to5kb
chr1_116382901	HyperDMR	0.0362629	0.479413	2.33099	1.43214e-06	hg19_cpg_shores	NA	NA_hg19_genes_1to5kb, NHLH2_hg19_genes_5UTRs, NHLH2_hg19_genes_exons, NHLH2_hg19_genes_introns
chr1_116496901	HypoDMR	0.265958	0.0333419	-2.09689	3.82377e-06	hg19_cpg_inter
chr1_116623201	HypoDMR	0.395584	0.0906908	-1.72634	0.000244845	hg19_cpg_inter
chr1_116710501	HyperDMR	0.0832697	1.10734	2.93611	2.8907e-13	hg19_cpg_islands, hg19_cpg_shores
chr1_116710801	HyperDMR	0.0121543	0.23633	1.91077	0.000149729	hg19_cpg_shores, hg19_cpg_islands
chr1_116711101	HyperDMR	0	0.259197	2.30821	7.17021e-06	hg19_cpg_islands, hg19_cpg_shores
chr1_116711401	HyperDMR	0.039372	0.281706	1.74368	0.000518746	hg19_cpg_shores
chr1_116787901	HypoDMR	0.205377	0.0455311	-1.58395	0.00302866	hg19_cpg_inter
chr1_116972701	HypoDMR	0.305758	0.0756956	-1.6115	0.00507224	hg19_cpg_inter
chr1_117057901	HyperDMR	0.040692	0.35068	2.01424	1.13706e-05	hg19_cpg_inter	CD58	CD58_hg19_genes_introns
chr1_117058501	HyperDMR	0.0501469	0.322206	1.66478	0.000165795	hg19_cpg_inter	CD58	CD58_hg19_genes_introns
chr1_117369901	HyperDMR	0.12138	0.605171	1.76978	0.000127896	hg19_cpg_inter
chr1_117549901	HyperDMR	0.05957	0.32305	1.57359	0.000409387	hg19_cpg_inter	CD101	CD101_hg19_genes_introns
chr1_117724201	HyperDMR	0.120266	0.500427	1.64592	3.41032e-05	hg19_cpg_inter	VTCN1	VTCN1_hg19_genes_introns
chr1_117736801	HypoDMR	0.169889	0.0431343	-1.5021	0.00173604	hg19_cpg_inter	VTCN1	VTCN1_hg19_genes_introns
chr1_118356001	HypoDMR	0.192182	0.0452055	-1.59881	0.0020921	hg19_cpg_inter
chr1_118727701	HyperDMR	0.0436049	0.594217	2.53366	0.00152599	hg19_cpg_shores, hg19_cpg_islands	SPAG17	SPAG17_hg19_genes_exons, SPAG17_hg19_genes_5UTRs, SPAG17_hg19_genes_promoters
chr1_118728001	HyperDMR	0.0122086	0.388281	2.53066	0.000334246	hg19_cpg_islands, hg19_cpg_shores	SPAG17	SPAG17_hg19_genes_promoters
chr1_119521801	HyperDMR	0.00523771	0.650657	3.34624	1.25727e-15	hg19_cpg_shores	TBX15	TBX15_hg19_genes_introns
chr1_119522101	HyperDMR	0.0239609	0.44883	2.50754	5.03853e-09	hg19_cpg_shores, hg19_cpg_islands	TBX15	TBX15_hg19_genes_introns
chr1_119522701	HyperDMR	0.0187249	0.606306	2.99907	1.0372e-10	hg19_cpg_shores	TBX15	TBX15_hg19_genes_introns
chr1_119525401	HyperDMR	0.0367352	0.378319	2.15775	1.42672e-05	hg19_cpg_shores	TBX15	TBX15_hg19_genes_introns
chr1_119525701	HyperDMR	0.0474866	0.388867	1.96416	0.000153817	hg19_cpg_shores	TBX15	TBX15_hg19_genes_introns
chr1_119526001	HyperDMR	0.172276	1.32286	2.54893	6.27479e-13	hg19_cpg_shores	TBX15	TBX15_hg19_genes_introns
chr1_119526301	HyperDMR	0.132343	1.39634	2.84578	2.93596e-19	hg19_cpg_shores	TBX15	TBX15_hg19_genes_introns
chr1_119526601	HyperDMR	0.0469187	1.21797	3.47741	1.96706e-16	hg19_cpg_shores, hg19_cpg_islands	TBX15	TBX15_hg19_genes_introns
chr1_119526901	HyperDMR	0.0134872	0.885372	3.61571	9.78194e-14	hg19_cpg_islands, hg19_cpg_shores	TBX15	TBX15_hg19_genes_introns
chr1_119527201	HyperDMR	0.0101191	1.14204	3.97814	1.17167e-16	hg19_cpg_shores	TBX15	TBX15_hg19_genes_introns
chr1_119527501	HyperDMR	0.010472	0.7791	3.46343	1.26901e-17	hg19_cpg_shores	TBX15	TBX15_hg19_genes_introns
chr1_119527801	HyperDMR	0.0317967	0.717518	2.93399	2.8321e-13	hg19_cpg_shores	TBX15	TBX15_hg19_genes_introns
chr1_119528101	HyperDMR	0.00569465	0.209532	1.90498	0.0030477	hg19_cpg_shores	TBX15	TBX15_hg19_genes_introns
chr1_119528401	HyperDMR	0.0658835	1.19197	3.27788	1.75719e-13	hg19_cpg_shores	TBX15	TBX15_hg19_genes_introns
chr1_119528701	HyperDMR	0.0944458	1.22389	2.96619	2.09894e-13	hg19_cpg_shores	TBX15	TBX15_hg19_genes_introns
chr1_119529001	HyperDMR	0.0132582	0.433755	2.67313	6.03467e-07	hg19_cpg_shores	TBX15	TBX15_hg19_genes_introns
chr1_119529301	HyperDMR	0.0161059	0.193285	1.66092	0.0101757	hg19_cpg_shores	TBX15	TBX15_hg19_genes_introns
chr1_119529601	HyperDMR	0.0716451	0.877781	2.77967	3.70389e-08	hg19_cpg_shores, hg19_cpg_islands	TBX15	TBX15_hg19_genes_introns
chr1_119529901	HyperDMR	0.0190638	0.968566	3.62174	1.93579e-13	hg19_cpg_islands	TBX15	TBX15_hg19_genes_introns
chr1_119530201	HyperDMR	0.0261651	0.412777	2.36638	0.000228769	hg19_cpg_islands	TBX15	TBX15_hg19_genes_introns
chr1_119530801	HyperDMR	0.10062	0.919928	2.62273	6.57241e-09	hg19_cpg_shores	TBX15	TBX15_hg19_genes_introns
chr1_119531101	HyperDMR	0.082666	0.450987	1.79114	2.77424e-05	hg19_cpg_shores	TBX15	TBX15_hg19_genes_introns
chr1_119531401	HyperDMR	0.016627	0.261874	1.92256	0.0001589	hg19_cpg_shores	TBX15	TBX15_hg19_genes_introns
chr1_119531701	HyperDMR	0.0351009	0.745726	2.97821	6.55701e-14	hg19_cpg_shores, hg19_cpg_islands	TBX15	TBX15_hg19_genes_introns, TBX15_hg19_genes_5UTRs, TBX15_hg19_genes_exons
chr1_119532001	HyperDMR	0	1.36357	4.47739	4.29232e-23	hg19_cpg_islands, hg19_cpg_shores	TBX15	TBX15_hg19_genes_5UTRs, TBX15_hg19_genes_exons, TBX15_hg19_genes_promoters
chr1_119532301	HyperDMR	0	0.135627	1.59588	0.0139529	hg19_cpg_shores	TBX15	TBX15_hg19_genes_promoters
chr1_119532601	HyperDMR	0.0172613	0.838716	3.44841	8.0495e-17	hg19_cpg_shores	TBX15	TBX15_hg19_genes_promoters
chr1_119532901	HyperDMR	0.046837	0.577121	2.52799	1.94227e-08	hg19_cpg_shores	TBX15	TBX15_hg19_genes_promoters, TBX15_hg19_genes_1to5kb
chr1_119535001	HyperDMR	0.0619702	0.556263	2.29919	4.05252e-07	hg19_cpg_shores	TBX15	TBX15_hg19_genes_1to5kb
chr1_119535301	HyperDMR	0.00714218	0.251037	2.10323	0.000670835	hg19_cpg_shores	TBX15	TBX15_hg19_genes_1to5kb
chr1_119535601	HyperDMR	0.0187249	0.238842	1.80986	0.00405084	hg19_cpg_shores, hg19_cpg_islands	TBX15	TBX15_hg19_genes_1to5kb
chr1_119535901	HyperDMR	0.0190161	0.383908	2.42325	6.23877e-07	hg19_cpg_islands, hg19_cpg_shores	TBX15	TBX15_hg19_genes_1to5kb
chr1_119536201	HyperDMR	0.0512142	0.491894	2.26527	1.21068e-06	hg19_cpg_shores	TBX15	TBX15_hg19_genes_1to5kb
chr1_119541601	HyperDMR	0.0483446	0.322217	1.70379	0.00386845	hg19_cpg_shores
chr1_119541901	HyperDMR	0.0349349	0.345596	2.03135	0.000652995	hg19_cpg_shores
chr1_119542201	HyperDMR	0	0.455543	2.99643	4.14147e-11	hg19_cpg_shores
chr1_119542501	HyperDMR	0.0394078	0.692174	2.79705	4.55408e-11	hg19_cpg_shores
chr1_119542801	HyperDMR	0.0225007	0.315191	2.07337	9.94646e-06	hg19_cpg_shores, hg19_cpg_islands
chr1_119543101	HyperDMR	0.0542972	2.46521	4.4403	1.79855e-22	hg19_cpg_islands
chr1_119543401	HyperDMR	0	0.444971	2.94824	8.31993e-07	hg19_cpg_islands, hg19_cpg_shores
chr1_119543701	HyperDMR	0.00808371	0.289085	2.25166	2.71702e-05	hg19_cpg_shores, hg19_cpg_islands
chr1_119544001	HyperDMR	0.0106412	0.173417	1.57188	0.0127069	hg19_cpg_islands
chr1_119544301	HyperDMR	0.0153551	0.39704	2.45902	2.90458e-08	hg19_cpg_islands, hg19_cpg_shores
chr1_119544901	HyperDMR	0.0109307	0.18042	1.64	0.00946679	hg19_cpg_shores
chr1_119548201	HyperDMR	0	0.178013	1.88424	0.00197704	hg19_cpg_shores
chr1_119548501	HyperDMR	0.0205963	0.216344	1.62752	0.00401598	hg19_cpg_shores
chr1_119548801	HyperDMR	0.010472	0.211835	1.81752	0.000591891	hg19_cpg_shores
chr1_119549101	HyperDMR	0.0214269	0.664365	3.11277	8.46001e-13	hg19_cpg_shores, hg19_cpg_islands
chr1_119549401	HyperDMR	0.00714218	0.2243	1.95491	0.00270183	hg19_cpg_islands
chr1_119549701	HyperDMR	0.022499	0.558607	2.77425	2.47148e-10	hg19_cpg_islands
chr1_119550001	HyperDMR	0.0282571	0.309057	1.94377	7.58424e-05	hg19_cpg_islands
chr1_119550301	HyperDMR	0.0123799	0.402875	2.59479	2.67709e-08	hg19_cpg_islands
chr1_119550601	HyperDMR	0.0300379	0.737709	3.14583	1.28965e-13	hg19_cpg_islands
chr1_119550901	HyperDMR	0.0491023	1.22508	3.54214	1.44129e-17	hg19_cpg_islands
chr1_119551201	HyperDMR	0.0244656	1.07846	3.66603	2.19529e-17	hg19_cpg_islands, hg19_cpg_shores
chr1_119645101	HypoDMR	0.136444	0.0264497	-1.53261	0.00936458	hg19_cpg_inter	WARS2	WARS2_hg19_genes_introns
chr1_119670301	HypoDMR	0.213371	0.050342	-1.59976	0.00108321	hg19_cpg_inter	WARS2	WARS2_hg19_genes_introns
chr1_119720401	HypoDMR	0.215129	0.0440198	-1.67212	9.75541e-05	hg19_cpg_inter	NA	NA_hg19_genes_introns
chr1_119852701	HypoDMR	0.131537	0.0250417	-1.52968	0.0112334	hg19_cpg_inter
chr1_119862901	HypoDMR	0.10882	0.00960544	-1.70427	0.00245884	hg19_cpg_inter
chr1_119870401	HyperDMR	0	0.367786	2.69807	4.38453e-05	hg19_cpg_islands, hg19_cpg_shores
chr1_120023101	HypoDMR	0.285677	0.0583824	-1.76733	0.00090578	hg19_cpg_inter
chr1_120279601	HyperDMR	0.0952202	0.648442	2.11531	6.9054e-10	hg19_cpg_inter	PHGDH	PHGDH_hg19_genes_introns, PHGDH_hg19_genes_exons
chr1_120437401	HyperDMR	0.025926	0.278388	1.90153	6.28525e-05	hg19_cpg_shores	ADAM30	ADAM30_hg19_genes_exons
chr1_120459601	HypoDMR	0.263475	0.0510961	-1.82669	0.000130618	hg19_cpg_inter	NOTCH2	NOTCH2_hg19_genes_introns
chr1_120619201	HypoDMR	0.153444	0.0279137	-1.53481	0.0026857	hg19_cpg_inter
chr1_120904801	HyperDMR	0.0906361	0.448183	1.67301	0.00162036	hg19_cpg_islands, hg19_cpg_shores	H2BP1	H2BP1_hg19_genes_1to5kb, NA_hg19_genes_1to5kb, H2BP1_hg19_genes_promoters
chr1_121142101	HypoDMR	0.543946	0.159201	-1.58523	0.000503718	hg19_cpg_shelves
chr1_121142401	HypoDMR	0.644257	0.148091	-1.88158	8.38722e-07	hg19_cpg_shelves
chr1_121143001	HypoDMR	0.379675	0.0982651	-1.66276	8.46932e-06	hg19_cpg_shelves, hg19_cpg_inter
chr1_121173901	HypoDMR	0.243217	0.0392028	-1.91499	0.000775673	hg19_cpg_inter
chr1_121299901	HypoDMR	0.180308	0.0431785	-1.52899	0.00709604	hg19_cpg_inter	EMBP1	EMBP1_hg19_genes_introns
chr1_142537201	HypoDMR	6.74118	2.29313	-1.54607	3.41507e-06	hg19_cpg_inter
chr1_142538701	HypoDMR	13.7459	3.85417	-1.82763	1.13446e-07	hg19_cpg_inter
chr1_142541101	HypoDMR	1.2185	0.414794	-1.52543	2.76455e-08	hg19_cpg_inter
chr1_142579201	HypoDMR	0.193123	0.0491964	-1.54061	0.0005255	hg19_cpg_inter
chr1_142605601	HypoDMR	0.358106	0.0619372	-2.01513	0.0021083	hg19_cpg_inter
chr1_142623601	HypoDMR	0.908561	0.263337	-1.67319	0.00840193	hg19_cpg_inter	NA	NA_hg19_genes_introns
chr1_142623901	HypoDMR	0.324962	0.0589524	-1.9634	0.00082458	hg19_cpg_inter	NA	NA_hg19_genes_introns
chr1_142795801	HypoDMR	0.449033	0.118257	-1.6857	0.00175105	hg19_cpg_inter	NA	NA_hg19_genes_introns
chr1_142884901	HypoDMR	0.449641	0.0989672	-1.86979	0.000466815	hg19_cpg_inter	NA	NA_hg19_genes_introns
chr1_142885201	HypoDMR	0.489506	0.126272	-1.73416	0.000348771	hg19_cpg_inter	NA	NA_hg19_genes_introns
chr1_142903801	HypoDMR	0.243457	0.0617267	-1.54396	0.00618698	hg19_cpg_inter	NA	NA_hg19_genes_introns
chr1_143121901	HypoDMR	0.330194	0.0668853	-1.8602	0.00405178	hg19_cpg_inter	NA	NA_hg19_genes_introns
chr1_143270401	HypoDMR	0.353872	0.095844	-1.62417	4.8827e-05	hg19_cpg_islands, hg19_cpg_shores
chr1_143347801	HypoDMR	0.258692	0.0376624	-1.97172	1.5342e-05	hg19_cpg_inter
chr1_143462401	HypoDMR	1.21337	0.366673	-1.64037	0.00975011	hg19_cpg_inter	NA	NA_hg19_genes_introns
chr1_144533701	HyperDMR	0.452592	1.61001	1.68892	0.00492399	hg19_cpg_shores, hg19_cpg_islands	NBPF9	NBPF9_hg19_genes_introns, NBPF20_hg19_genes_introns, NBPF8_hg19_genes_introns
chr1_144568201	HyperDMR	0	0.172452	1.78481	0.0360916	hg19_cpg_inter	NBPF9	NBPF9_hg19_genes_introns, NBPF20_hg19_genes_introns, NBPF8_hg19_genes_introns
chr1_144700801	HyperDMR	0.0365111	0.434167	2.20864	5.0795e-06	hg19_cpg_inter	NBPF20	NBPF20_hg19_genes_introns, NBPF8_hg19_genes_introns, NBPF9_hg19_genes_introns, LOC653513_hg19_genes_introns, PDE4DIP_hg19_genes_introns
chr1_144705601	HypoDMR	0.211576	0.0542778	-1.53404	0.00918846	hg19_cpg_inter	NBPF20	NBPF20_hg19_genes_introns, NBPF8_hg19_genes_introns, NBPF9_hg19_genes_introns, LOC653513_hg19_genes_introns, PDE4DIP_hg19_genes_introns
chr1_144845401	HypoDMR	0.18371	0.0160241	-1.98144	0.000883354	hg19_cpg_inter	LOC653513	LOC653513_hg19_genes_introns, PDE4DIP_hg19_genes_introns, NBPF20_hg19_genes_introns, NBPF9_hg19_genes_introns
chr1_144871501	HyperDMR	0.105167	0.512427	1.70342	4.35268e-05	hg19_cpg_inter	LOC653513	LOC653513_hg19_genes_introns, PDE4DIP_hg19_genes_introns, NBPF20_hg19_genes_introns, NBPF9_hg19_genes_introns, PDE4DIP_hg19_genes_1to5kb, PDE4DIP_hg19_genes_exons
chr1_144926101	HypoDMR	0.18917	0.0311893	-1.73613	0.000168005	hg19_cpg_inter	LOC653513	LOC653513_hg19_genes_introns, PDE4DIP_hg19_genes_introns, NBPF20_hg19_genes_introns, NBPF9_hg19_genes_introns, PDE4DIP_hg19_genes_1to5kb
chr1_145039201	HyperDMR	0.013208	0.701383	3.28615	1.55815e-06	hg19_cpg_shores	NBPF20	NBPF20_hg19_genes_introns, NBPF9_hg19_genes_introns, PDE4DIP_hg19_genes_introns, LOC653513_hg19_genes_introns
chr1_145039501	HyperDMR	0.0187742	0.305716	2.09948	0.0112122	hg19_cpg_shores, hg19_cpg_islands	NBPF20	NBPF20_hg19_genes_introns, NBPF9_hg19_genes_introns, PDE4DIP_hg19_genes_introns, LOC653513_hg19_genes_introns, LOC653513_hg19_genes_5UTRs, LOC653513_hg19_genes_exons, PDE4DIP_hg19_genes_exons, PDE4DIP_hg19_genes_5UTRs
chr1_145114501	HyperDMR	0.0986812	0.927398	2.55237	2.01735e-09	hg19_cpg_inter	NBPF20	NBPF20_hg19_genes_introns, NBPF9_hg19_genes_introns, SEC22B_hg19_genes_introns
chr1_145128601	HypoDMR	0.109655	0.0106758	-1.63403	0.0042144	hg19_cpg_inter	NBPF20	NBPF20_hg19_genes_introns, NBPF9_hg19_genes_introns
chr1_145250701	HypoDMR	0.202765	0.0487376	-1.51735	0.00134958	hg19_cpg_inter	NBPF20	NBPF20_hg19_genes_introns, NBPF9_hg19_genes_introns, NOTCH2NLA_hg19_genes_introns, NBPF10_hg19_genes_introns
chr1_145415101	HyperDMR	0.0213249	0.274388	1.98327	0.000659888	hg19_cpg_shores	NBPF20	NBPF20_hg19_genes_introns, NBPF10_hg19_genes_introns, NA_hg19_genes_1to5kb, HJV_hg19_genes_introns, HJV_hg19_genes_exons, HJV_hg19_genes_5UTRs, NA_hg19_genes_promoters
chr1_145473301	HyperDMR	0.0108395	0.456165	2.72613	0.00835984	hg19_cpg_islands	NBPF20	NBPF20_hg19_genes_introns, NBPF10_hg19_genes_introns, POLR3GL_hg19_genes_1to5kb, LIX1L_hg19_genes_1to5kb, NA_hg19_genes_promoters, ANKRD34A_hg19_genes_exons, ANKRD34A_hg19_genes_5UTRs, NA_hg19_genes_exons
chr1_145473601	HyperDMR	0	0.398552	2.79455	0.0135001	hg19_cpg_islands	NBPF20	NBPF20_hg19_genes_introns, NBPF10_hg19_genes_introns, POLR3GL_hg19_genes_1to5kb, LIX1L_hg19_genes_1to5kb, ANKRD34A_hg19_genes_exons, NA_hg19_genes_exons
chr1_145473901	HyperDMR	0.00710182	0.310773	2.33892	0.0377327	hg19_cpg_islands	NBPF20	NBPF20_hg19_genes_introns, NBPF10_hg19_genes_introns, POLR3GL_hg19_genes_1to5kb, LIX1L_hg19_genes_1to5kb, ANKRD34A_hg19_genes_exons, NA_hg19_genes_exons
chr1_145502101	HyperDMR	0.202208	1.46278	2.49107	4.69476e-10	hg19_cpg_inter	NBPF20	NBPF20_hg19_genes_introns, NBPF10_hg19_genes_introns
chr1_145562701	HyperDMR	0	0.301131	2.46493	5.95673e-06	hg19_cpg_inter	NBPF20	NBPF20_hg19_genes_introns, NBPF10_hg19_genes_introns, ANKRD35_hg19_genes_exons
chr1_145675801	HypoDMR	0.0912252	0.00682812	-1.65309	0.00618191	hg19_cpg_inter	NBPF20	NBPF20_hg19_genes_introns, NBPF10_hg19_genes_introns, RNF115_hg19_genes_introns
chr1_145991401	HyperDMR	0	0.343069	2.64633	8.679e-08	hg19_cpg_shores	NBPF20	NBPF20_hg19_genes_introns, NBPF10_hg19_genes_introns
chr1_145991701	HyperDMR	0.0124536	0.212648	1.79194	0.00277642	hg19_cpg_shores, hg19_cpg_islands	NBPF20	NBPF20_hg19_genes_introns, NBPF10_hg19_genes_introns
chr1_146368501	HyperDMR	0.0827168	0.428534	1.75058	0.00995593	hg19_cpg_shores	NBPF20	NBPF20_hg19_genes_introns, NBPF10_hg19_genes_introns, NBPF12_hg19_genes_introns
chr1_146383801	HyperDMR	0.145119	0.617042	1.62737	6.82799e-05	hg19_cpg_inter	NBPF20	NBPF20_hg19_genes_introns, NBPF10_hg19_genes_introns, NBPF12_hg19_genes_introns
chr1_146544001	HyperDMR	0.119885	1.9607	3.39066	3.53181e-20	hg19_cpg_islands	NA	NA_hg19_genes_promoters
chr1_146544301	HyperDMR	0.0244208	0.826757	3.31866	3.23185e-15	hg19_cpg_islands, hg19_cpg_shores	NA	NA_hg19_genes_promoters
chr1_146544601	HyperDMR	0.278376	3.27997	3.26784	1.41353e-09	hg19_cpg_shores	NA	NA_hg19_genes_promoters, NA_hg19_genes_exons
chr1_146551201	HyperDMR	0.0442091	0.616326	2.64461	7.51276e-10	hg19_cpg_islands, hg19_cpg_shores
chr1_146551501	HyperDMR	0	0.33903	2.62157	2.24196e-08	hg19_cpg_islands, hg19_cpg_shores
chr1_146551801	HyperDMR	0.0263159	1.02432	3.60363	2.24913e-15	hg19_cpg_shores
chr1_146552101	HyperDMR	0.0291429	0.458362	2.52739	7.70907e-09	hg19_cpg_shores, hg19_cpg_islands
chr1_146552401	HyperDMR	0.162181	1.47488	2.74615	6.94444e-12	hg19_cpg_islands, hg19_cpg_shores
chr1_146555701	HyperDMR	0.138886	2.22834	3.4939	1.04266e-06	hg19_cpg_shores
chr1_146556001	HyperDMR	0	1.26448	4.36138	3.21966e-11	hg19_cpg_shores
chr1_146556301	HyperDMR	0.0186759	2.00325	4.62697	6.99518e-13	hg19_cpg_shores, hg19_cpg_islands
chr1_146556601	HyperDMR	0.0258761	0.525546	2.69281	1.18422e-05	hg19_cpg_islands, hg19_cpg_shores
chr1_147259201	HypoDMR	0.146592	0.0210701	-1.68674	0.00131815	hg19_cpg_inter
chr1_147487501	HyperDMR	0.0262992	0.281628	1.82339	0.0104041	hg19_cpg_shores	NA	NA_hg19_genes_1to5kb
chr1_147532501	HyperDMR	0.0282545	0.246241	1.62556	0.017836	hg19_cpg_shores, hg19_cpg_islands
chr1_147718501	HyperDMR	0.101142	0.56085	1.87413	0.0043436	hg19_cpg_islands	NBPF8	NBPF8_hg19_genes_introns, NA_hg19_genes_promoters
chr1_147752401	HyperDMR	0.0348757	0.568686	2.69076	1.36349e-07	hg19_cpg_shores	NBPF8	NBPF8_hg19_genes_introns, NA_hg19_genes_1to5kb, NA_hg19_genes_introns, NA_hg19_genes_promoters
chr1_147752701	HyperDMR	0.00525346	0.947181	3.83855	1.71158e-11	hg19_cpg_shores, hg19_cpg_islands	NBPF8	NBPF8_hg19_genes_introns, NA_hg19_genes_introns, NA_hg19_genes_promoters
chr1_147775501	HyperDMR	0.0151647	0.44431	2.6067	6.46949e-07	hg19_cpg_islands, hg19_cpg_shores	NBPF8	NBPF8_hg19_genes_introns, NA_hg19_genes_promoters
chr1_147775801	HyperDMR	0.035042	0.766126	3.08676	1.25336e-09	hg19_cpg_shores	NBPF8	NBPF8_hg19_genes_introns, NA_hg19_genes_promoters, NA_hg19_genes_1to5kb
chr1_147776101	HyperDMR	0.0381055	0.269453	1.6482	0.00142118	hg19_cpg_shores	NBPF8	NBPF8_hg19_genes_introns, NA_hg19_genes_1to5kb
chr1_147790201	HyperDMR	0.00525346	0.519188	3.04407	1.24211e-10	hg19_cpg_shores	NBPF8	NBPF8_hg19_genes_introns
chr1_147790501	HyperDMR	0.0341536	1.62026	4.05278	4.59944e-17	hg19_cpg_shores	NBPF8	NBPF8_hg19_genes_introns
chr1_147790801	HyperDMR	0	0.429828	2.93975	3.30168e-09	hg19_cpg_shores	NBPF8	NBPF8_hg19_genes_introns
chr1_147792601	HypoDMR	0.0925244	0.00784825	-1.60841	0.0077892	hg19_cpg_shelves	NBPF8	NBPF8_hg19_genes_introns
chr1_147833701	HyperDMR	0	0.254046	2.27463	0.000608784	hg19_cpg_shores	NBPF8	NBPF8_hg19_genes_introns
chr1_147834001	HyperDMR	0.0132561	0.339114	2.37889	3.62751e-06	hg19_cpg_shores	NBPF8	NBPF8_hg19_genes_introns
chr1_147851701	HyperDMR	0.134276	0.908363	2.22571	6.3413e-08	hg19_cpg_inter	NBPF8	NBPF8_hg19_genes_introns, LINC01138_hg19_genes_introns
chr1_147852001	HyperDMR	0.21939	0.875894	1.66189	0.0188923	hg19_cpg_inter	NBPF8	NBPF8_hg19_genes_introns, LINC01138_hg19_genes_introns
chr1_148011601	HypoDMR	0.26506	0.0461535	-1.87216	0.00361248	hg19_cpg_inter	LINC01138	LINC01138_hg19_genes_introns, NBPF8_hg19_genes_introns, NBPF14_hg19_genes_introns, NBPF8_hg19_genes_exons, NBPF14_hg19_genes_exons, NBPF9_hg19_genes_exons, NBPF14_hg19_genes_3UTRs, NBPF9_hg19_genes_3UTRs, NBPF8_hg19_genes_promoters, NBPF9_hg19_genes_introns
chr1_148356601	HyperDMR	0.0962791	0.592848	2.03185	2.57576e-07	hg19_cpg_inter
chr1_148356901	HyperDMR	0.0788768	0.42825	1.7319	0.00046919	hg19_cpg_inter
chr1_148527001	HyperDMR	0.0636215	0.634767	2.41364	0.00126638	hg19_cpg_inter
chr1_148527601	HyperDMR	0.0210638	0.256867	1.77875	0.0317876	hg19_cpg_inter
chr1_148598701	HyperDMR	0.0136668	0.38574	2.4911	0.00219784	hg19_cpg_islands	NA	NA_hg19_genes_promoters
chr1_148847701	HypoDMR	0.487779	0.0892735	-2.05068	4.10892e-05	hg19_cpg_inter
chr1_148848001	HypoDMR	3.17164	0.571861	-2.3986	4.5874e-06	hg19_cpg_inter
chr1_148848301	HypoDMR	2.25997	0.445419	-2.24533	3.94378e-05	hg19_cpg_inter
chr1_148848601	HypoDMR	1.41201	0.478401	-1.51168	0.000323403	hg19_cpg_inter
chr1_148848901	HypoDMR	1.28062	0.236791	-2.25981	6.4651e-07	hg19_cpg_inter
chr1_148849201	HypoDMR	1.09887	0.282881	-1.83917	0.0019715	hg19_cpg_inter
chr1_148849801	HypoDMR	1.79548	0.353056	-2.22766	0.000157881	hg19_cpg_inter, hg19_cpg_shelves
chr1_148850101	HypoDMR	2.62062	0.724799	-1.80544	0.00139296	hg19_cpg_shelves
chr1_148850401	HypoDMR	2.10722	0.493014	-2.02433	0.000436962	hg19_cpg_shelves
chr1_148850701	HypoDMR	2.3077	0.476012	-2.19309	2.27487e-06	hg19_cpg_shelves
chr1_148854601	HypoDMR	0.193736	0.043633	-1.56556	0.00136136	hg19_cpg_islands
chr1_148854901	HypoDMR	0.514087	0.114602	-1.89604	0.000339624	hg19_cpg_islands
chr1_148864801	HyperDMR	0.024188	0.281808	1.87208	0.0230267	hg19_cpg_islands
chr1_148886401	HypoDMR	0.262563	0.03711	-2.01742	0.000434068	hg19_cpg_inter	NA	NA_hg19_genes_introns
chr1_148927801	HyperDMR	0.122062	0.578059	1.75334	0.00289287	hg19_cpg_inter	LSP1P5	LSP1P5_hg19_genes_1to5kb, LSP1P5_hg19_genes_promoters
chr1_148928101	HyperDMR	0.2704	1.04078	1.69623	0.00174379	hg19_cpg_inter	LSP1P5	LSP1P5_hg19_genes_1to5kb, LSP1P5_hg19_genes_promoters, LSP1P5_hg19_genes_exons, LSP1P5_hg19_genes_introns
chr1_148934701	HypoDMR	0.208968	0.0489833	-1.52908	0.00404246	hg19_cpg_inter	LSP1P5	LSP1P5_hg19_genes_introns
chr1_149029201	HypoDMR	1.20383	0.349741	-1.67857	0.00107205	hg19_cpg_inter
chr1_149069401	HypoDMR	0.609821	0.19061	-1.54327	0.00105903	hg19_cpg_inter
chr1_149128801	HypoDMR	0.246572	0.0601686	-1.54744	0.0116849	hg19_cpg_inter
chr1_149137501	HyperDMR	0.018391	0.229584	1.73099	0.0284603	hg19_cpg_shores, hg19_cpg_islands
chr1_149137801	HyperDMR	0.00541976	0.229543	1.96413	0.0303437	hg19_cpg_islands
chr1_149138101	HyperDMR	0.0160749	0.288237	2.02606	0.00805277	hg19_cpg_islands, hg19_cpg_shores
chr1_149156101	HyperDMR	0.0540746	1.02002	3.12003	0.000322053	hg19_cpg_shores, hg19_cpg_islands	NA	NA_hg19_genes_promoters
chr1_149156401	HyperDMR	0.0198708	0.36353	2.23389	0.0312759	hg19_cpg_islands, hg19_cpg_shores	NA	NA_hg19_genes_promoters
chr1_149192701	HyperDMR	0.026083	0.391884	2.22145	0.0087755	hg19_cpg_inter
chr1_149197501	HypoDMR	0.191392	0.0448026	-1.64292	0.00301715	hg19_cpg_inter
chr1_149223301	HyperDMR	0.0778546	1.17373	3.0775	0.000342138	hg19_cpg_shores
chr1_149223601	HyperDMR	0.0184893	0.33558	2.20527	0.00538751	hg19_cpg_shores
chr1_149223901	HyperDMR	0.0106552	0.433635	2.6563	0.00539495	hg19_cpg_shores
chr1_149224201	HyperDMR	0.0279812	0.439519	2.35388	0.00168873	hg19_cpg_shores, hg19_cpg_islands
chr1_149224501	HyperDMR	0.0133545	0.258327	1.98295	0.0161605	hg19_cpg_islands, hg19_cpg_shores
chr1_149230801	HyperDMR	0.00525346	0.225058	1.95278	0.0361498	hg19_cpg_islands	NA	NA_hg19_genes_promoters, NA_hg19_genes_introns
chr1_149286601	HyperDMR	0.0634988	0.368587	1.72653	0.00108196	hg19_cpg_shores, hg19_cpg_islands	LINC02591	LINC02591_hg19_genes_exons, LINC02591_hg19_genes_3UTRs, NA_hg19_genes_promoters
chr1_149286901	HyperDMR	1.70932	5.75329	1.70795	4.73299e-08	hg19_cpg_islands	LINC02591	LINC02591_hg19_genes_exons, LINC02591_hg19_genes_3UTRs, NA_hg19_genes_promoters
chr1_149287201	HyperDMR	0.93072	2.82087	1.54576	3.49875e-07	hg19_cpg_islands	LINC02591	LINC02591_hg19_genes_exons, LINC02591_hg19_genes_3UTRs, NA_hg19_genes_promoters, NA_hg19_genes_exons
chr1_149287501	HyperDMR	0.180531	1.55211	2.68037	3.94907e-09	hg19_cpg_islands, hg19_cpg_shores	LINC02591	LINC02591_hg19_genes_exons, LINC02591_hg19_genes_3UTRs, NA_hg19_genes_exons
chr1_149298601	HyperDMR	0.128986	0.973014	2.32383	3.02952e-09	hg19_cpg_inter	NA	NA_hg19_genes_1to5kb, NA_hg19_genes_exons, NA_hg19_genes_promoters
chr1_149298901	HyperDMR	0.225064	0.98296	1.79202	9.19043e-06	hg19_cpg_inter	NA	NA_hg19_genes_1to5kb, NA_hg19_genes_promoters
chr1_149326501	HyperDMR	0.21031	0.854132	1.72063	2.97899e-05	hg19_cpg_inter	NA	NA_hg19_genes_promoters
chr1_149332801	HyperDMR	0.232307	0.825723	1.51867	0.000104737	hg19_cpg_shores, hg19_cpg_islands	NA	NA_hg19_genes_1to5kb
chr1_149334001	HyperDMR	0.0356029	0.836452	3.13731	4.74119e-14	hg19_cpg_islands, hg19_cpg_shores	NA	NA_hg19_genes_promoters, NA_hg19_genes_exons
chr1_149379901	HyperDMR	0	0.137373	1.55553	0.0442652	hg19_cpg_islands, hg19_cpg_shores
chr1_149399701	HyperDMR	0.0106732	0.241999	1.93887	0.00189463	hg19_cpg_shores, hg19_cpg_islands	NA	NA_hg19_genes_promoters, NA_hg19_genes_1to5kb
chr1_149400001	HyperDMR	0	0.859171	3.82415	6.13136e-07	hg19_cpg_islands	NA	NA_hg19_genes_1to5kb, NA_hg19_genes_exons, NA_hg19_genes_promoters
chr1_149400301	HyperDMR	0.0156259	0.363594	2.33509	0.00148824	hg19_cpg_islands, hg19_cpg_shores	NA	NA_hg19_genes_1to5kb, NA_hg19_genes_promoters
chr1_149671201	HyperDMR	0.135305	0.667532	1.81494	1.14313e-05	hg19_cpg_shores	LINC00869	LINC00869_hg19_genes_introns, NA_hg19_genes_1to5kb
chr1_149671801	HyperDMR	0.0772984	0.439128	1.75333	0.00041168	hg19_cpg_shores, hg19_cpg_islands	LINC00869	LINC00869_hg19_genes_introns, NA_hg19_genes_1to5kb, LINC00869_hg19_genes_exons
chr1_149672401	HyperDMR	0.353512	1.58318	1.95196	3.60417e-13	hg19_cpg_islands	NA	NA_hg19_genes_1to5kb, LINC00869_hg19_genes_exons
chr1_149672701	HyperDMR	0.0498822	0.429238	2.14211	3.90083e-05	hg19_cpg_islands	NA	NA_hg19_genes_1to5kb, LINC00869_hg19_genes_exons, NA_hg19_genes_exons, NA_hg19_genes_promoters
chr1_149711701	HyperDMR	0.189582	1.29189	2.34473	3.40011e-07	hg19_cpg_inter	NA	NA_hg19_genes_exons, NA_hg19_genes_promoters
chr1_149712001	HyperDMR	0.12323	0.809768	2.15999	2.34323e-05	hg19_cpg_inter	NA	NA_hg19_genes_promoters
chr1_149718301	HyperDMR	0.253925	1.38891	2.13582	5.28089e-10	hg19_cpg_shores, hg19_cpg_islands	NA	NA_hg19_genes_1to5kb
chr1_149718601	HyperDMR	0.182606	1.70556	2.8114	1.07853e-13	hg19_cpg_islands	NA	NA_hg19_genes_1to5kb, NA_hg19_genes_promoters
chr1_149719201	HyperDMR	0.0270393	0.364053	2.1967	3.79008e-06	hg19_cpg_shores, hg19_cpg_islands	NA	NA_hg19_genes_promoters
chr1_149719501	HyperDMR	0.0172277	1.18097	3.90836	1.01162e-17	hg19_cpg_islands, hg19_cpg_shores	NA	NA_hg19_genes_promoters
chr1_149784601	HyperDMR	0.0053518	0.557591	3.1066	0.00617477	hg19_cpg_islands	H2BC18	H2BC18_hg19_genes_promoters, H3C13_hg19_genes_exons, H3C13_hg19_genes_3UTRs
chr1_149888101	HyperDMR	0	0.288432	2.44579	1.27551e-05	hg19_cpg_inter	SV2A	SV2A_hg19_genes_introns
chr1_149888401	HyperDMR	0.0107716	0.346831	2.40404	5.01296e-06	hg19_cpg_inter	SV2A	SV2A_hg19_genes_introns
chr1_149889301	HyperDMR	0.0135185	0.257636	2.01163	0.000414059	hg19_cpg_inter	SV2A	SV2A_hg19_genes_5UTRs, SV2A_hg19_genes_exons, SV2A_hg19_genes_promoters
chr1_150123001	HyperDMR	0.0270767	0.392523	2.26373	0.000441598	hg19_cpg_islands, hg19_cpg_shores	PLEKHO1	PLEKHO1_hg19_genes_introns, PLEKHO1_hg19_genes_1to5kb, PLEKHO1_hg19_genes_5UTRs, PLEKHO1_hg19_genes_exons
chr1_150123601	HyperDMR	0.0605148	0.320979	1.51281	0.000853627	hg19_cpg_shores	PLEKHO1	PLEKHO1_hg19_genes_1to5kb, PLEKHO1_hg19_genes_introns
chr1_150132301	HyperDMR	0.0410547	0.290706	1.62943	0.000390786	hg19_cpg_inter
chr1_150133201	HyperDMR	0.0287704	0.291896	1.78556	0.00488561	hg19_cpg_inter
chr1_150134701	HyperDMR	0.0582258	0.331715	1.67947	0.000975225	hg19_cpg_inter
chr1_150225601	HypoDMR	0.22914	0.0707207	-1.54121	0.000615431	hg19_cpg_inter	CA14	CA14_hg19_genes_1to5kb
chr1_150607501	HyperDMR	0.240033	0.890164	1.62134	1.82819e-05	hg19_cpg_inter
chr1_150607801	HyperDMR	0.12096	0.5062	1.60122	0.00051021	hg19_cpg_inter
chr1_150701101	HypoDMR	0.103685	0.0140443	-1.78557	0.00160759	hg19_cpg_inter
chr1_150875101	HypoDMR	0.0829675	0.00839977	-1.62413	0.0112122	hg19_cpg_inter
chr1_150879001	HypoDMR	0.0591693	0.0103004	-1.52101	0.0295551	hg19_cpg_inter
chr1_150951601	HyperDMR	0.0185256	0.332858	2.1667	8.60305e-05	hg19_cpg_shelves	CERS2	CERS2_hg19_genes_1to5kb, ANXA9_hg19_genes_1to5kb
chr1_150971701	HyperDMR	0.183559	1.32414	2.44707	8.51325e-13	hg19_cpg_inter	MINDY1	MINDY1_hg19_genes_introns, MINDY1_hg19_genes_exons
chr1_151067701	HypoDMR	0.241213	0.0626013	-1.5848	0.000267402	hg19_cpg_inter	GABPB2	GABPB2_hg19_genes_introns
chr1_151103401	HyperDMR	0.0771049	0.774201	2.56709	3.87998e-12	hg19_cpg_shores, hg19_cpg_islands
chr1_151103701	HyperDMR	0.0714886	1.64867	3.60081	2.15933e-12	hg19_cpg_islands
chr1_151118401	HyperDMR	0.0180149	0.573742	2.89305	6.04693e-07	hg19_cpg_islands	SEMA6C	SEMA6C_hg19_genes_introns
chr1_151262101	HyperDMR	0.028804	0.238248	1.56827	0.00752916	hg19_cpg_inter	NA	NA_hg19_genes_1to5kb, ZNF687_hg19_genes_introns, ZNF687_hg19_genes_exons
chr1_151334401	HypoDMR	0.365252	0.0903861	-1.77071	4.74861e-05	hg19_cpg_inter
chr1_151369201	HypoDMR	0.656865	0.178566	-1.73278	9.49297e-06	hg19_cpg_shelves	PSMB4	PSMB4_hg19_genes_1to5kb
chr1_151375801	HypoDMR	0.130378	0.0227806	-1.6833	0.00119553	hg19_cpg_shelves	POGZ	POGZ_hg19_genes_exons, POGZ_hg19_genes_3UTRs
chr1_151528501	HypoDMR	0.169306	0.0434192	-1.59847	0.00397754	hg19_cpg_inter	TUFT1	TUFT1_hg19_genes_introns
chr1_151676101	HyperDMR	0.0370379	0.51436	2.46064	1.48746e-08	hg19_cpg_inter	CELF3	CELF3_hg19_genes_introns
chr1_151676401	HyperDMR	0.351159	1.47479	1.90645	1.81103e-12	hg19_cpg_inter	CELF3	CELF3_hg19_genes_introns
chr1_151689901	HyperDMR	0.156378	0.730208	1.79562	2.42184e-07	hg19_cpg_inter, hg19_cpg_shelves	RIIAD1	RIIAD1_hg19_genes_introns, RIIAD1_hg19_genes_1to5kb, CELF3_hg19_genes_promoters, CELF3_hg19_genes_1to5kb
chr1_151693501	HyperDMR	0.00777877	0.227948	1.96258	0.00188836	hg19_cpg_shores	CELF3	CELF3_hg19_genes_1to5kb, RIIAD1_hg19_genes_introns, RIIAD1_hg19_genes_promoters
chr1_151694101	HyperDMR	0.0238485	1.05246	3.67837	6.84127e-10	hg19_cpg_islands, hg19_cpg_shores	CELF3	CELF3_hg19_genes_1to5kb, RIIAD1_hg19_genes_introns
chr1_151694401	HyperDMR	0.237419	1.83411	2.60928	1.17742e-10	hg19_cpg_shores	RIIAD1	RIIAD1_hg19_genes_introns, RIIAD1_hg19_genes_exons
chr1_151700701	HyperDMR	0.145228	0.602876	1.59832	1.02452e-05	hg19_cpg_inter	RIIAD1	RIIAD1_hg19_genes_introns
chr1_151800301	HyperDMR	0.0286537	0.92608	3.34981	2.97279e-15	hg19_cpg_inter	RORC	RORC_hg19_genes_introns, RORC_hg19_genes_1to5kb
chr1_151810201	HyperDMR	0.149659	0.678656	1.73146	6.74206e-06	hg19_cpg_shores, hg19_cpg_islands	C2CD4D-AS1	C2CD4D-AS1_hg19_genes_promoters, C2CD4D_hg19_genes_exons, C2CD4D_hg19_genes_3UTRs, NA_hg19_genes_exons
chr1_151811401	HyperDMR	0.0669387	0.458846	1.94363	1.95213e-05	hg19_cpg_islands, hg19_cpg_shores	C2CD4D	C2CD4D_hg19_genes_exons, NA_hg19_genes_exons, C2CD4D-AS1_hg19_genes_introns, NA_hg19_genes_promoters, C2CD4D_hg19_genes_5UTRs, C2CD4D-AS1_hg19_genes_exons, C2CD4D_hg19_genes_introns
chr1_151820701	HyperDMR	0.0667458	0.329742	1.52072	0.00308964	hg19_cpg_inter	THEM5	THEM5_hg19_genes_exons, THEM5_hg19_genes_introns
chr1_151845301	HyperDMR	0.179551	1.04864	2.22603	2.85362e-08	hg19_cpg_inter	THEM4	THEM4_hg19_genes_exons, THEM4_hg19_genes_3UTRs
chr1_151870501	HyperDMR	0.0731364	0.458073	1.93861	1.72908e-06	hg19_cpg_inter	THEM4	THEM4_hg19_genes_introns
chr1_151962601	HypoDMR	0.16746	0.0515188	-1.52522	0.00539498	hg19_cpg_shelves	S100A10	S100A10_hg19_genes_introns, NA_hg19_genes_1to5kb
chr1_151979701	HypoDMR	0.384147	0.0841236	-1.85543	0.000214916	hg19_cpg_inter	NA	NA_hg19_genes_introns
chr1_152004301	HypoDMR	0.0584877	0.00733264	-1.51128	0.0315569	hg19_cpg_inter	NA	NA_hg19_genes_introns
chr1_152043001	HypoDMR	0.261854	0.0639269	-1.70745	0.000283211	hg19_cpg_inter
chr1_152069701	HypoDMR	0.0530668	0.00264704	-1.58206	0.0268205	hg19_cpg_inter
chr1_152080201	HyperDMR	0.0801222	0.582353	2.11475	0.00141158	hg19_cpg_islands	TCHH	TCHH_hg19_genes_exons
chr1_152080501	HyperDMR	0.0443691	0.521855	2.33299	0.000505645	hg19_cpg_islands	TCHH	TCHH_hg19_genes_exons
chr1_152080801	HyperDMR	0.0894554	0.391401	1.56259	0.0234981	hg19_cpg_islands	TCHH	TCHH_hg19_genes_exons
chr1_152082601	HypoDMR	0.234091	0.0455449	-1.92261	6.54905e-05	hg19_cpg_shores	TCHH	TCHH_hg19_genes_exons
chr1_152103001	HypoDMR	0.167497	0.0317095	-1.81288	8.07535e-05	hg19_cpg_inter	TCHH	TCHH_hg19_genes_introns
chr1_152118601	HypoDMR	0.079967	0.0123706	-1.51825	0.0318252	hg19_cpg_inter	TCHH	TCHH_hg19_genes_promoters, TCHH_hg19_genes_1to5kb
chr1_152163901	HypoDMR	0.201883	0.047595	-1.67703	0.000131746	hg19_cpg_shores, hg19_cpg_shelves
chr1_152176801	HypoDMR	0.113844	0.0213975	-1.57316	0.0128316	hg19_cpg_inter
chr1_152241301	HypoDMR	0.113154	0.00958859	-1.90759	0.0015179	hg19_cpg_inter
chr1_152369101	HypoDMR	0.0473426	0.00243215	-1.50486	0.0435976	hg19_cpg_inter
chr1_152457001	HypoDMR	0.135025	0.0252802	-1.66255	0.00341925	hg19_cpg_inter
chr1_152475601	HypoDMR	0.382774	0.0786323	-1.95332	0.00017329	hg19_cpg_inter
chr1_152534101	HypoDMR	0.342846	0.094122	-1.62812	0.00469527	hg19_cpg_inter
chr1_152569201	HypoDMR	0.070593	0.013321	-1.53913	0.0291335	hg19_cpg_inter	LCE3C	LCE3C_hg19_genes_1to5kb
chr1_152573701	HypoDMR	0.0725891	0.0105067	-1.61688	0.0115867	hg19_cpg_inter
chr1_152576401	HypoDMR	0.17386	0.0492031	-1.52613	0.00663824	hg19_cpg_inter
chr1_152582401	HypoDMR	0.131181	0.0309805	-1.64839	0.00509091	hg19_cpg_inter	LCE3B	LCE3B_hg19_genes_1to5kb
chr1_152586301	HypoDMR	0.0686165	0.00800271	-1.5397	0.0244433	hg19_cpg_inter	LCE3B	LCE3B_hg19_genes_exons
chr1_152694001	HypoDMR	0.0813269	0.0118865	-1.50455	0.0244371	hg19_cpg_inter
chr1_152760601	HypoDMR	0.0862176	0.0119485	-1.66338	0.00455531	hg19_cpg_inter	LCE1E	LCE1E_hg19_genes_exons, LCE1E_hg19_genes_3UTRs
chr1_152894101	HypoDMR	0.157375	0.0331519	-1.59981	0.00121903	hg19_cpg_inter
chr1_152931001	HypoDMR	0.0971035	0.00902363	-1.738	0.00497991	hg19_cpg_inter
chr1_153002401	HypoDMR	0.252455	0.0789414	-1.5169	0.0118142	hg19_cpg_inter	SPRR1B	SPRR1B_hg19_genes_1to5kb, NA_hg19_genes_1to5kb, SPRR1B_hg19_genes_promoters
chr1_153014101	HypoDMR	0.104037	0.0207318	-1.50517	0.0168301	hg19_cpg_inter	SPRR2D	SPRR2D_hg19_genes_promoters, NA_hg19_genes_1to5kb
chr1_153047401	HypoDMR	0.634044	0.213412	-1.51558	5.37386e-06	hg19_cpg_inter	SPRR2A	SPRR2A_hg19_genes_introns, SPRR2B_hg19_genes_1to5kb
chr1_153097501	HypoDMR	0.116167	0.0227682	-1.6915	0.00799436	hg19_cpg_inter	SPRR2A	SPRR2A_hg19_genes_introns
chr1_153126001	HypoDMR	0.309181	0.0612619	-2.01036	0.000111215	hg19_cpg_inter	NA	NA_hg19_genes_1to5kb, SPRR2G_hg19_genes_1to5kb
chr1_153142801	HypoDMR	0.13212	0.0167361	-1.92383	0.00063682	hg19_cpg_inter
chr1_153159901	HypoDMR	0.103996	0.0197565	-1.5961	0.0068023	hg19_cpg_inter
chr1_153171901	HypoDMR	0.0767116	0.00864393	-1.52048	0.0315497	hg19_cpg_inter	LELP1	LELP1_hg19_genes_1to5kb, NA_hg19_genes_1to5kb
chr1_153187801	HypoDMR	0.107749	0.0242158	-1.60879	0.00417103	hg19_cpg_inter	PRR9	PRR9_hg19_genes_1to5kb, NA_hg19_genes_1to5kb
chr1_153208801	HypoDMR	0.174235	0.0475716	-1.57981	0.00219901	hg19_cpg_inter
chr1_153215401	HypoDMR	0.249889	0.0794067	-1.57164	0.000995388	hg19_cpg_inter
chr1_153258601	HypoDMR	0.0905952	0.0108572	-1.69128	0.00610897	hg19_cpg_inter
chr1_153258901	HypoDMR	0.350014	0.0781873	-1.85497	2.14007e-05	hg19_cpg_inter
chr1_153260701	HypoDMR	0.12969	0.0287774	-1.59928	0.00744	hg19_cpg_inter
chr1_153290701	HypoDMR	0.106711	0.0204126	-1.56341	0.0114763	hg19_cpg_inter
chr1_153291301	HypoDMR	0.0912565	0.0148265	-1.63055	0.00602957	hg19_cpg_inter
chr1_153291601	HypoDMR	0.109536	0.0184388	-1.6056	0.00460443	hg19_cpg_inter
chr1_153308401	HypoDMR	0.8859	0.291923	-1.57305	2.42955e-08	hg19_cpg_inter	PGLYRP4	PGLYRP4_hg19_genes_introns
chr1_153310201	HypoDMR	0.321211	0.0999347	-1.59781	0.000966486	hg19_cpg_inter	PGLYRP4	PGLYRP4_hg19_genes_introns
chr1_153340201	HypoDMR	0.0805598	0.0102152	-1.65359	0.00482327	hg19_cpg_inter
chr1_153344701	HypoDMR	0.0775475	0.00814079	-1.64976	0.00889326	hg19_cpg_inter
chr1_153393001	HypoDMR	0.250483	0.0595602	-1.77789	0.000792744	hg19_cpg_inter	S100A7A	S100A7A_hg19_genes_exons, S100A7A_hg19_genes_3UTRs
chr1_153399601	HypoDMR	0.277314	0.0826842	-1.56278	0.00119053	hg19_cpg_inter
chr1_153400801	HypoDMR	0.276553	0.0733539	-1.61005	2.17355e-05	hg19_cpg_inter
chr1_153421801	HypoDMR	0.167333	0.024545	-1.96874	7.34596e-05	hg19_cpg_inter
chr1_153428701	HypoDMR	0.0968882	0.0209528	-1.51949	0.0150801	hg19_cpg_inter
chr1_153470701	HypoDMR	0.167507	0.0455982	-1.57344	0.00613729	hg19_cpg_inter
chr1_153505501	HyperDMR	0.0054432	0.318613	2.35389	0.000240439	hg19_cpg_shelves
chr1_153505801	HyperDMR	0.182822	0.953769	1.99014	6.08969e-08	hg19_cpg_shelves
chr1_153508501	HyperDMR	0	0.525548	3.10626	0.0219535	hg19_cpg_islands	S100A6	S100A6_hg19_genes_5UTRs, S100A6_hg19_genes_exons, S100A6_hg19_genes_promoters
chr1_153600001	HypoDMR	0.101128	0.0189462	-1.62773	0.0077902	hg19_cpg_inter	S100A13	S100A13_hg19_genes_introns, S100A13_hg19_genes_promoters, S100A1_hg19_genes_promoters, S100A13_hg19_genes_5UTRs, S100A13_hg19_genes_exons
chr1_153670501	HyperDMR	0.0155878	0.349715	2.2505	1.87297e-06	hg19_cpg_inter
chr1_153670801	HyperDMR	0.0508789	0.355382	1.75348	0.000170258	hg19_cpg_inter
chr1_153730501	HypoDMR	0.0572215	0.00722934	-1.52267	0.0338592	hg19_cpg_inter	INTS3	INTS3_hg19_genes_introns
chr1_153931201	HypoDMR	0.143358	0.0192344	-1.84753	0.000497802	hg19_cpg_shores	CRTC2	CRTC2_hg19_genes_1to5kb, CRTC2_hg19_genes_promoters
chr1_153986701	HypoDMR	0.0825701	0.0131358	-1.64252	0.00775689	hg19_cpg_inter	NUP210L	NUP210L_hg19_genes_introns
chr1_154306801	HypoDMR	0.118183	0.0278051	-1.52243	0.0250197	hg19_cpg_inter	ATP8B2	ATP8B2_hg19_genes_introns, ATP8B2_hg19_genes_exons
chr1_154315201	HyperDMR	0.156994	0.873092	2.01562	3.48854e-06	hg19_cpg_inter	ATP8B2	ATP8B2_hg19_genes_introns, ATP8B2_hg19_genes_exons
chr1_154315501	HyperDMR	0.0800084	0.453063	1.83319	7.66427e-05	hg19_cpg_inter	ATP8B2	ATP8B2_hg19_genes_introns, ATP8B2_hg19_genes_exons
chr1_154377001	HyperDMR	0.0271488	0.230279	1.52801	0.0323648	hg19_cpg_shores	IL6R	IL6R_hg19_genes_promoters
chr1_154377301	HyperDMR	0.0159844	0.251773	1.85468	0.0100563	hg19_cpg_shores	IL6R	IL6R_hg19_genes_promoters
chr1_154405201	HyperDMR	0.0389591	0.264364	1.65786	0.00117495	hg19_cpg_inter	IL6R	IL6R_hg19_genes_introns
chr1_154439701	HyperDMR	0.0229804	0.20527	1.54224	0.00377122	hg19_cpg_inter	IL6R	IL6R_hg19_genes_exons, IL6R_hg19_genes_3UTRs
chr1_154459501	HyperDMR	0.147327	0.650266	1.71828	5.14711e-05	hg19_cpg_inter	SHE	SHE_hg19_genes_introns
chr1_154475101	HyperDMR	0.0204232	0.405988	2.34878	4.94429e-06	hg19_cpg_islands	SHE	SHE_hg19_genes_promoters, TDRD10_hg19_genes_5UTRs, TDRD10_hg19_genes_exons
chr1_154504801	HypoDMR	0.487681	0.159124	-1.54695	0.00394039	hg19_cpg_inter	TDRD10	TDRD10_hg19_genes_introns
chr1_154546801	HypoDMR	0.0914926	0.0223767	-1.50821	0.00950604	hg19_cpg_shelves	CHRNB2	CHRNB2_hg19_genes_introns
chr1_154602301	HypoDMR	0.0912528	0.0125328	-1.72359	0.00557976	hg19_cpg_shores, hg19_cpg_shelves	ADAR	ADAR_hg19_genes_1to5kb
chr1_154649401	HypoDMR	0.219872	0.0474002	-1.79653	6.32641e-05	hg19_cpg_inter
chr1_154720201	HyperDMR	0.0493268	0.319141	1.75627	0.000272553	hg19_cpg_inter	KCNN3	KCNN3_hg19_genes_introns
chr1_154720501	HyperDMR	0.0802756	0.643823	2.24686	1.94105e-06	hg19_cpg_inter	KCNN3	KCNN3_hg19_genes_introns
chr1_154720801	HyperDMR	0.0418853	0.310917	1.74676	0.000770651	hg19_cpg_inter	KCNN3	KCNN3_hg19_genes_introns
chr1_154763701	HyperDMR	0.0669367	0.396356	1.69366	0.002322	hg19_cpg_inter	KCNN3	KCNN3_hg19_genes_introns
chr1_154924501	HyperDMR	0.0240887	0.312274	2.01281	9.17736e-05	hg19_cpg_inter	PBXIP1	PBXIP1_hg19_genes_introns
chr1_154971601	HyperDMR	0.00487749	0.333207	2.41661	0.010292	hg19_cpg_shores, hg19_cpg_islands	ZBTB7B	ZBTB7B_hg19_genes_1to5kb
chr1_154972201	HyperDMR	0	0.226097	2.03912	0.0328006	hg19_cpg_islands, hg19_cpg_shores	ZBTB7B	ZBTB7B_hg19_genes_1to5kb
chr1_154977601	HypoDMR	0.0865479	0.018455	-1.51597	0.0222198	hg19_cpg_shores	ZBTB7B	ZBTB7B_hg19_genes_introns
chr1_155035201	HyperDMR	0.0907062	0.54288	1.88778	0.0153032	hg19_cpg_islands	DCST1-AS1	DCST1-AS1_hg19_genes_introns, EFNA4_hg19_genes_1to5kb, EFNA3_hg19_genes_1to5kb, ADAM15_hg19_genes_exons, ADAM15_hg19_genes_3UTRs, EFNA4_hg19_genes_promoters, EFNA3_hg19_genes_promoters
chr1_155035501	HyperDMR	0.0252722	0.58695	2.76076	0.0016721	hg19_cpg_islands	DCST1-AS1	DCST1-AS1_hg19_genes_introns, EFNA4_hg19_genes_promoters, EFNA3_hg19_genes_promoters
chr1_155098501	HypoDMR	0.338737	0.104466	-1.56847	0.0125473	hg19_cpg_islands	EFNA1	EFNA1_hg19_genes_1to5kb
chr1_155139301	HyperDMR	0.0735631	0.695881	2.44025	8.74182e-10	hg19_cpg_inter
chr1_155264701	HyperDMR	0.220446	1.87327	2.71804	2.77829e-15	hg19_cpg_islands	PKLR	PKLR_hg19_genes_introns, PKLR_hg19_genes_exons
chr1_155265001	HyperDMR	0.142604	1.14499	2.45697	1.46062e-07	hg19_cpg_islands	PKLR	PKLR_hg19_genes_exons, PKLR_hg19_genes_introns
chr1_155265301	HyperDMR	0.416818	1.34071	1.52212	0.000243687	hg19_cpg_islands, hg19_cpg_shores	PKLR	PKLR_hg19_genes_exons, PKLR_hg19_genes_introns
chr1_155290201	HyperDMR	0.0405952	0.425754	2.17113	2.70461e-05	hg19_cpg_shores	RUSC1	RUSC1_hg19_genes_1to5kb, RUSC1_hg19_genes_promoters, NA_hg19_genes_introns, FDPS_hg19_genes_exons, RUSC1-AS1_hg19_genes_exons, RUSC1-AS1_hg19_genes_3UTRs, FDPS_hg19_genes_3UTRs
chr1_155290801	HyperDMR	0.0666611	0.567191	2.15183	3.98699e-07	hg19_cpg_islands, hg19_cpg_shores	RUSC1	RUSC1_hg19_genes_1to5kb, NA_hg19_genes_introns, RUSC1-AS1_hg19_genes_exons, RUSC1_hg19_genes_introns, NA_hg19_genes_exons
chr1_155295001	HypoDMR	0.179765	0.0444711	-1.63574	0.00745015	hg19_cpg_islands	NA	NA_hg19_genes_1to5kb, RUSC1_hg19_genes_exons, RUSC1-AS1_hg19_genes_1to5kb, RUSC1_hg19_genes_introns, RUSC1_hg19_genes_5UTRs
chr1_155463901	HypoDMR	0.0987463	0.0138112	-1.54832	0.00888543	hg19_cpg_inter	ASH1L	ASH1L_hg19_genes_introns
chr1_155841001	HypoDMR	0.194467	0.0387755	-1.75514	0.00042543	hg19_cpg_inter	SYT11	SYT11_hg19_genes_introns
chr1_155931901	HyperDMR	0.0530747	0.495434	2.2236	2.02868e-08	hg19_cpg_inter	ARHGEF2	ARHGEF2_hg19_genes_exons, ARHGEF2_hg19_genes_introns
chr1_155937601	HyperDMR	0.0483953	0.299535	1.58316	0.00320635	hg19_cpg_inter	ARHGEF2	ARHGEF2_hg19_genes_introns
chr1_156046201	HyperDMR	0.096649	0.507586	1.78968	1.08862e-06	hg19_cpg_shores, hg19_cpg_islands	MEX3A	MEX3A_hg19_genes_exons, MEX3A_hg19_genes_3UTRs
chr1_156059701	HyperDMR	0.0449913	0.274049	1.6238	0.000447962	hg19_cpg_inter	LMNA	LMNA_hg19_genes_introns
chr1_156075601	HyperDMR	0.149087	0.626028	1.63054	0.00218024	hg19_cpg_inter	LMNA	LMNA_hg19_genes_introns
chr1_156075901	HyperDMR	0.0106043	0.171368	1.55506	0.0450382	hg19_cpg_inter	LMNA	LMNA_hg19_genes_introns
chr1_156096901	HyperDMR	0.0107983	0.25732	2.04814	0.000260968	hg19_cpg_inter	LMNA	LMNA_hg19_genes_introns
chr1_156130501	HyperDMR	0.0544765	0.324361	1.71457	0.000347748	hg19_cpg_inter	SEMA4A	SEMA4A_hg19_genes_introns, SEMA4A_hg19_genes_exons
chr1_156130801	HyperDMR	0	0.158631	1.72637	0.0070096	hg19_cpg_inter	SEMA4A	SEMA4A_hg19_genes_exons, SEMA4A_hg19_genes_introns
chr1_156131101	HyperDMR	0.0701052	0.42582	1.86566	1.857e-05	hg19_cpg_inter	SEMA4A	SEMA4A_hg19_genes_introns, SEMA4A_hg19_genes_exons
chr1_156215101	HyperDMR	0	0.37767	2.75622	8.84313e-06	hg19_cpg_shores, hg19_cpg_islands	PAQR6	PAQR6_hg19_genes_introns, PAQR6_hg19_genes_exons, PAQR6_hg19_genes_5UTRs
chr1_156390001	HyperDMR	0.0292532	0.744222	3.15166	5.41317e-11	hg19_cpg_shores	MIR9-1HG	MIR9-1HG_hg19_genes_introns, MIR9-1_hg19_genes_exons, MIR9-1_hg19_genes_promoters
chr1_156390301	HyperDMR	0	0.848485	3.83554	2.11115e-16	hg19_cpg_shores, hg19_cpg_islands	MIR9-1HG	MIR9-1HG_hg19_genes_introns, MIR9-1_hg19_genes_promoters
chr1_156392401	HyperDMR	0.0300958	0.244555	1.65051	0.00964218	hg19_cpg_shores	MIR9-1HG	MIR9-1HG_hg19_genes_introns, MIR9-1_hg19_genes_1to5kb
chr1_156404401	HyperDMR	0.0981398	0.523636	1.82939	0.000194472	hg19_cpg_shores	MIR9-1HG	MIR9-1HG_hg19_genes_1to5kb
chr1_156405001	HyperDMR	0.0785144	0.465876	1.92115	1.78789e-05	hg19_cpg_shores, hg19_cpg_islands	MIR9-1HG	MIR9-1HG_hg19_genes_1to5kb
chr1_156406501	HyperDMR	0.0385495	0.983264	3.33055	1.84867e-05	hg19_cpg_shores
chr1_156409501	HyperDMR	0.0359793	0.49865	2.50198	0.000744043	hg19_cpg_shelves
chr1_156409801	HyperDMR	0.00530217	0.214604	1.93296	0.0461705	hg19_cpg_shelves
chr1_156450601	HyperDMR	0.0302052	0.566838	2.6906	6.83344e-06	hg19_cpg_inter	MEF2D	MEF2D_hg19_genes_introns, MEF2D_hg19_genes_exons
chr1_156459001	HyperDMR	0.0629716	0.570761	2.24639	5.57139e-08	hg19_cpg_inter	MEF2D	MEF2D_hg19_genes_introns, NA_hg19_genes_1to5kb
chr1_156565201	HypoDMR	0.246977	0.0540109	-1.71543	0.00037613	hg19_cpg_shelves	NAXE	NAXE_hg19_genes_introns, GPATCH4_hg19_genes_exons
chr1_156606001	HypoDMR	0.212881	0.0344292	-1.9447	1.25112e-05	hg19_cpg_inter
chr1_156612301	HyperDMR	0.081856	0.507996	1.94226	1.57881e-05	hg19_cpg_islands, hg19_cpg_shores	NA	NA_hg19_genes_exons, BCAN_hg19_genes_introns
chr1_156623101	HypoDMR	0.158502	0.0256217	-1.65953	0.000790451	hg19_cpg_inter, hg19_cpg_shelves	BCAN	BCAN_hg19_genes_exons, BCAN_hg19_genes_introns, BCAN_hg19_genes_3UTRs
chr1_156661501	HyperDMR	0.0508361	0.278169	1.56842	0.0260839	hg19_cpg_inter
chr1_156661801	HyperDMR	0.0476003	0.539367	2.36505	3.65981e-07	hg19_cpg_inter
chr1_156674401	HyperDMR	0.012457	0.176957	1.55787	0.0241699	hg19_cpg_shores	CRABP2	CRABP2_hg19_genes_introns
chr1_156676201	HyperDMR	0	0.231303	2.12374	0.038409	hg19_cpg_islands	CRABP2	CRABP2_hg19_genes_promoters, CRABP2_hg19_genes_1to5kb
chr1_156756601	HyperDMR	0.0132553	0.282572	2.13765	0.000139297	hg19_cpg_inter	PRCC	PRCC_hg19_genes_exons
chr1_156783901	HyperDMR	0.123961	0.569208	1.69455	0.00128977	hg19_cpg_islands, hg19_cpg_shores	NTRK1	NTRK1_hg19_genes_1to5kb, SH2D2A_hg19_genes_introns, SH2D2A_hg19_genes_exons
chr1_156786601	HyperDMR	0.114645	0.828901	2.28044	1.14811e-07	hg19_cpg_shelves	NTRK1	NTRK1_hg19_genes_introns, SH2D2A_hg19_genes_promoters, SH2D2A_hg19_genes_exons, SH2D2A_hg19_genes_5UTRs
chr1_156814201	HyperDMR	0.120004	0.507363	1.56941	0.00690199	hg19_cpg_shores	NTRK1	NTRK1_hg19_genes_introns, INSRR_hg19_genes_introns, INSRR_hg19_genes_exons
chr1_156814501	HyperDMR	0.211912	1.05645	1.99865	8.58479e-05	hg19_cpg_shores	NTRK1	NTRK1_hg19_genes_introns, INSRR_hg19_genes_exons, INSRR_hg19_genes_introns
chr1_156814801	HyperDMR	0.0581972	0.461655	1.97491	0.000155647	hg19_cpg_shores, hg19_cpg_islands	NTRK1	NTRK1_hg19_genes_introns, INSRR_hg19_genes_introns, INSRR_hg19_genes_exons
chr1_156815101	HyperDMR	0.0209874	0.275727	1.96548	0.000192586	hg19_cpg_islands	NTRK1	NTRK1_hg19_genes_introns, INSRR_hg19_genes_introns, INSRR_hg19_genes_exons
chr1_156815401	HyperDMR	0.0340761	0.386708	2.19305	7.06335e-05	hg19_cpg_islands	NTRK1	NTRK1_hg19_genes_introns, INSRR_hg19_genes_introns, INSRR_hg19_genes_exons
chr1_156818401	HyperDMR	0.0236386	0.299526	1.99843	0.000808091	hg19_cpg_shores, hg19_cpg_islands	NTRK1	NTRK1_hg19_genes_introns, INSRR_hg19_genes_introns
chr1_156818701	HyperDMR	0.00530217	0.296841	2.29974	9.26428e-06	hg19_cpg_islands	NTRK1	NTRK1_hg19_genes_introns, INSRR_hg19_genes_introns, INSRR_hg19_genes_exons
chr1_156862501	HyperDMR	0.0107051	0.165942	1.53204	0.0331343	hg19_cpg_shores	PEAR1	PEAR1_hg19_genes_1to5kb, PEAR1_hg19_genes_promoters
chr1_156862801	HyperDMR	0.0283137	0.431199	2.36019	2.10331e-07	hg19_cpg_shores	PEAR1	PEAR1_hg19_genes_promoters
chr1_156863101	HyperDMR	0.0123367	0.401956	2.58224	6.81098e-07	hg19_cpg_shores	PEAR1	PEAR1_hg19_genes_promoters
chr1_156864901	HyperDMR	0.0846234	0.378825	1.54148	0.00183898	hg19_cpg_shores	PEAR1	PEAR1_hg19_genes_introns
chr1_156867901	HyperDMR	0.00773209	0.236356	2.06529	0.000188883	hg19_cpg_inter	PEAR1	PEAR1_hg19_genes_introns
chr1_156868201	HyperDMR	0	0.21131	2.05045	0.000469715	hg19_cpg_inter	PEAR1	PEAR1_hg19_genes_introns
chr1_156877801	HypoDMR	0.591262	0.116251	-2.08949	3.84186e-06	hg19_cpg_islands	PEAR1	PEAR1_hg19_genes_5UTRs, PEAR1_hg19_genes_exons, PEAR1_hg19_genes_introns
chr1_156888901	HyperDMR	0	0.152601	1.67051	0.00785794	hg19_cpg_shores	LRRC71	LRRC71_hg19_genes_1to5kb
chr1_157106101	HypoDMR	0.189825	0.0376618	-1.78554	0.000497104	hg19_cpg_shores	ETV3	ETV3_hg19_genes_exons, ETV3_hg19_genes_5UTRs, ETV3_hg19_genes_introns
chr1_157108801	HyperDMR	0	0.205338	1.96893	0.0488984	hg19_cpg_shores	ETV3	ETV3_hg19_genes_promoters
chr1_157156501	HypoDMR	0.220476	0.064173	-1.50573	0.000941864	hg19_cpg_inter
chr1_157187701	HypoDMR	0.176618	0.0417383	-1.5575	0.00437954	hg19_cpg_inter
chr1_157251301	HypoDMR	0.130951	0.0274507	-1.5171	0.00711292	hg19_cpg_inter
chr1_157316701	HypoDMR	0.162569	0.0256908	-1.73392	0.00150219	hg19_cpg_inter
chr1_157392601	HypoDMR	0.12887	0.019546	-1.61983	0.00218932	hg19_cpg_inter
chr1_157510801	HypoDMR	0.158395	0.0349097	-1.54391	0.00245952	hg19_cpg_inter	FCRL5	FCRL5_hg19_genes_introns
chr1_157554901	HypoDMR	0.332846	0.0391247	-2.29975	1.74843e-07	hg19_cpg_inter	FCRL4	FCRL4_hg19_genes_introns
chr1_157581001	HypoDMR	0.227465	0.0519411	-1.62251	0.0042252	hg19_cpg_inter
chr1_157584301	HypoDMR	0.116971	0.0133379	-1.7099	0.0035104	hg19_cpg_inter
chr1_157648501	HypoDMR	0.106983	0.0162773	-1.57759	0.00605753	hg19_cpg_inter	FCRL3	FCRL3_hg19_genes_introns, FCRL3_hg19_genes_exons
chr1_157679701	HypoDMR	0.284443	0.0727552	-1.6764	4.20631e-05	hg19_cpg_inter
chr1_157784101	HypoDMR	0.107967	0.0135195	-1.65306	0.00516988	hg19_cpg_inter	FCRL1	FCRL1_hg19_genes_introns
chr1_157814101	HypoDMR	0.20352	0.0443628	-1.64136	0.00353091	hg19_cpg_inter	CD5L	CD5L_hg19_genes_1to5kb
chr1_157848901	HypoDMR	0.1721	0.0311635	-1.7425	0.000264766	hg19_cpg_inter
chr1_157904701	HypoDMR	0.127095	0.0251127	-1.5107	0.00649223	hg19_cpg_inter	NA	NA_hg19_genes_introns
chr1_157943401	HypoDMR	0.121656	0.010661	-1.84824	0.000462513	hg19_cpg_inter
chr1_157963801	HyperDMR	0.00498538	0.520622	3.01126	0.00175082	hg19_cpg_islands, hg19_cpg_shores	KIRREL1	KIRREL1_hg19_genes_introns
chr1_157981501	HypoDMR	0.217076	0.0597314	-1.51718	0.00171322	hg19_cpg_inter	KIRREL1	KIRREL1_hg19_genes_introns
chr1_157995001	HypoDMR	0.451647	0.0990992	-1.94361	1.17284e-06	hg19_cpg_inter	KIRREL1	KIRREL1_hg19_genes_introns
chr1_158036101	HypoDMR	0.361677	0.0388508	-2.38777	4.55281e-08	hg19_cpg_inter	KIRREL1	KIRREL1_hg19_genes_introns
chr1_158046901	HypoDMR	0.211112	0.0557086	-1.55561	0.00178053	hg19_cpg_inter	KIRREL1	KIRREL1_hg19_genes_introns
chr1_158059801	HypoDMR	0.256938	0.0583934	-1.6949	0.000134077	hg19_cpg_inter	KIRREL1	KIRREL1_hg19_genes_introns
chr1_158151001	HyperDMR	0.0352234	0.462342	2.35823	0.00785044	hg19_cpg_islands	CD1D	CD1D_hg19_genes_introns, CD1D_hg19_genes_exons, CD1D_hg19_genes_5UTRs
chr1_158251501	HypoDMR	0.251256	0.00945315	-2.60518	2.08563e-08	hg19_cpg_inter
chr1_158289301	HypoDMR	0.109876	0.0158908	-1.59642	0.00399648	hg19_cpg_inter
chr1_158300701	HypoDMR	0.132243	0.0251519	-1.51929	0.00744075	hg19_cpg_inter	CD1B	CD1B_hg19_genes_exons, CD1B_hg19_genes_introns
chr1_158324701	HypoDMR	0.220984	0.0327508	-1.97155	0.000502121	hg19_cpg_inter	CD1E	CD1E_hg19_genes_introns, CD1E_hg19_genes_promoters
chr1_158395201	HypoDMR	0.0875742	0.00730734	-1.66531	0.00768124	hg19_cpg_inter	OR10K2	OR10K2_hg19_genes_1to5kb
chr1_158401501	HypoDMR	0.216008	0.0323733	-1.90012	0.000708056	hg19_cpg_inter
chr1_158411701	HypoDMR	0.191369	0.0379494	-1.76126	0.000183697	hg19_cpg_inter
chr1_158417701	HypoDMR	0.311572	0.0514025	-1.9918	6.66275e-08	hg19_cpg_inter
chr1_158435701	HypoDMR	0.121134	0.0254615	-1.587	0.00293799	hg19_cpg_inter	OR10K1	OR10K1_hg19_genes_exons
chr1_158494201	HypoDMR	0.134199	0.0161166	-1.8151	0.000663662	hg19_cpg_inter
chr1_158517001	HypoDMR	0.319329	0.0886618	-1.6288	0.000214669	hg19_cpg_inter	OR6Y1	OR6Y1_hg19_genes_exons
chr1_158662801	HypoDMR	0.0861805	0.0100613	-1.51825	0.0194839	hg19_cpg_inter
chr1_158681101	HypoDMR	0.144718	0.0276457	-1.70014	0.00142994	hg19_cpg_inter
chr1_158697901	HypoDMR	0.0722707	0.00408092	-1.6365	0.0129296	hg19_cpg_inter
chr1_158728501	HypoDMR	0.184786	0.0436905	-1.6249	0.00110866	hg19_cpg_inter
chr1_158745901	HypoDMR	0.325064	0.0686467	-1.841	5.48239e-05	hg19_cpg_inter
chr1_158924701	HypoDMR	0.115236	0.0137297	-1.66443	0.00529188	hg19_cpg_inter	PYHIN1	PYHIN1_hg19_genes_introns
chr1_159013801	HypoDMR	0.147875	0.0258494	-1.61953	0.00310188	hg19_cpg_inter	IFI16	IFI16_hg19_genes_introns
chr1_159070201	HypoDMR	0.0735104	0.00383813	-1.62273	0.0120876	hg19_cpg_inter
chr1_159078001	HypoDMR	0.293916	0.0850256	-1.53412	0.0235496	hg19_cpg_inter
chr1_159103501	HypoDMR	0.171316	0.0429165	-1.50301	0.00320518	hg19_cpg_inter
chr1_159116701	HypoDMR	0.227124	0.0674809	-1.5158	0.000839204	hg19_cpg_inter
chr1_159188101	HypoDMR	0.367811	0.107654	-1.5064	1.14686e-05	hg19_cpg_inter
chr1_159220501	HypoDMR	0.111296	0.01561	-1.61677	0.00421483	hg19_cpg_inter
chr1_159272701	HypoDMR	0.143455	0.0308898	-1.58218	0.00796029	hg19_cpg_inter	FCER1A	FCER1A_hg19_genes_introns
chr1_159274801	HypoDMR	0.17894	0.0281613	-1.85141	0.00315021	hg19_cpg_inter	FCER1A	FCER1A_hg19_genes_introns
chr1_159407701	HypoDMR	0.0666674	0.00536311	-1.50806	0.0265763	hg19_cpg_inter	NA	NA_hg19_genes_introns, OR10J1_hg19_genes_1to5kb
chr1_159423901	HypoDMR	0.326952	0.0965823	-1.50426	0.000930251	hg19_cpg_inter	NA	NA_hg19_genes_introns
chr1_159450301	HypoDMR	0.0822723	0.00566341	-1.53192	0.01877	hg19_cpg_inter
chr1_159454801	HypoDMR	0.0985405	0.0110934	-1.66841	0.00561665	hg19_cpg_inter
chr1_159536401	HypoDMR	0.0833348	0.00634675	-1.63974	0.00880484	hg19_cpg_inter
chr1_159556801	HypoDMR	0.154453	0.0225649	-1.75789	0.000862902	hg19_cpg_inter	APCS	APCS_hg19_genes_promoters
chr1_159595801	HypoDMR	0.160613	0.0363901	-1.54546	0.00335473	hg19_cpg_inter
chr1_159596101	HypoDMR	0.0815973	0.00347929	-1.62504	0.0124499	hg19_cpg_inter
chr1_159606901	HypoDMR	0.161022	0.0307095	-1.63577	0.00339476	hg19_cpg_inter
chr1_159642901	HypoDMR	0.0794202	0.0070028	-1.57375	0.0187125	hg19_cpg_inter
chr1_159669601	HypoDMR	0.288558	0.0833096	-1.53212	0.000517635	hg19_cpg_inter
chr1_159699601	HypoDMR	0.157554	0.0275643	-1.66561	0.000529625	hg19_cpg_inter
chr1_159723301	HypoDMR	0.164838	0.0391666	-1.54459	0.00384113	hg19_cpg_inter
chr1_159777601	HypoDMR	0.447755	0.0965623	-1.94191	0.000329972	hg19_cpg_inter	FCRL6	FCRL6_hg19_genes_introns
chr1_159797701	HypoDMR	0.0929158	0.010896	-1.56814	0.0123922	hg19_cpg_inter	SLAMF8	SLAMF8_hg19_genes_introns
chr1_159862201	HypoDMR	0.149845	0.022215	-1.75967	0.000334809	hg19_cpg_inter	CFAP45	CFAP45_hg19_genes_introns
chr1_159880201	HyperDMR	0.0211905	0.358393	2.17442	0.000988542	hg19_cpg_inter
chr1_159881101	HyperDMR	0.00533155	0.15525	1.50976	0.0118991	hg19_cpg_inter
chr1_159891901	HyperDMR	0.0550915	0.747638	2.78726	2.19354e-13	hg19_cpg_shelves	TAGLN2	TAGLN2_hg19_genes_introns
chr1_159892501	HyperDMR	0.0336813	0.219712	1.51294	0.0135567	hg19_cpg_shores	TAGLN2	TAGLN2_hg19_genes_introns
chr1_159893101	HyperDMR	0	0.197301	1.90265	0.0116684	hg19_cpg_shores	TAGLN2	TAGLN2_hg19_genes_introns, TAGLN2_hg19_genes_exons, TAGLN2_hg19_genes_5UTRs
chr1_159893401	HyperDMR	0.0188022	0.329149	2.13086	0.0104753	hg19_cpg_shores	TAGLN2	TAGLN2_hg19_genes_introns, TAGLN2_hg19_genes_exons, TAGLN2_hg19_genes_5UTRs, TAGLN2_hg19_genes_promoters
chr1_159893701	HyperDMR	0.0195381	0.280714	1.92146	0.0121471	hg19_cpg_shores	TAGLN2	TAGLN2_hg19_genes_introns, TAGLN2_hg19_genes_promoters
chr1_159918901	HypoDMR	0.316267	0.0710357	-1.8156	6.15927e-05	hg19_cpg_shelves	IGSF9	IGSF9_hg19_genes_1to5kb
chr1_160020301	HypoDMR	0.181164	0.041911	-1.55126	0.00393154	hg19_cpg_inter	KCNJ10	KCNJ10_hg19_genes_introns
chr1_160053901	HyperDMR	0.0186706	0.235078	1.70927	0.0339578	hg19_cpg_islands	KCNJ9	KCNJ9_hg19_genes_exons
chr1_160393201	HypoDMR	0.144311	0.0214952	-1.76372	0.00903102	hg19_cpg_shelves, hg19_cpg_inter	VANGL2	VANGL2_hg19_genes_introns
chr1_160419301	HypoDMR	0.0991076	0.0165379	-1.56418	0.00630606	hg19_cpg_inter
chr1_160443001	HypoDMR	0.341896	0.0753714	-1.84925	0.000111943	hg19_cpg_inter
chr1_160443901	HypoDMR	0.13294	0.0244604	-1.52358	0.00857294	hg19_cpg_inter
chr1_160461601	HypoDMR	0.0945065	0.0145502	-1.61907	0.00762405	hg19_cpg_inter	SLAMF6	SLAMF6_hg19_genes_introns
chr1_160491601	HypoDMR	0.158052	0.0243576	-1.88096	0.000306368	hg19_cpg_inter	SLAMF6	SLAMF6_hg19_genes_introns
chr1_160498201	HypoDMR	0.0888622	0.00907991	-1.63369	0.0121734	hg19_cpg_inter
chr1_160498501	HypoDMR	0.14089	0.0217853	-1.75937	0.00413284	hg19_cpg_inter
chr1_160518601	HypoDMR	0.153254	0.0286393	-1.68351	0.00177976	hg19_cpg_inter	CD84	CD84_hg19_genes_introns
chr1_160527301	HypoDMR	0.108952	0.0128112	-1.69186	0.00487084	hg19_cpg_inter	CD84	CD84_hg19_genes_introns
chr1_160541701	HypoDMR	0.124116	0.0222045	-1.59255	0.0103298	hg19_cpg_inter	CD84	CD84_hg19_genes_introns
chr1_160608301	HypoDMR	0.14029	0.0289517	-1.50996	0.020897	hg19_cpg_inter	SLAMF1	SLAMF1_hg19_genes_introns
chr1_160637701	HypoDMR	0.143839	0.0169124	-1.82042	0.00036971	hg19_cpg_inter
chr1_160642201	HypoDMR	0.135642	0.0312753	-1.54908	0.0085543	hg19_cpg_inter
chr1_160754101	HypoDMR	0.229834	0.0511208	-1.71559	0.000551024	hg19_cpg_inter
chr1_160807201	HyperDMR	0.0745949	1.14055	3.10704	1.71561e-09	hg19_cpg_inter	CD244	CD244_hg19_genes_introns
chr1_160845601	HypoDMR	0.152745	0.0344634	-1.53079	0.00758631	hg19_cpg_inter
chr1_160948201	HypoDMR	0.219758	0.060594	-1.50162	0.000323505	hg19_cpg_inter
chr1_160951501	HyperDMR	0.0401643	1.18295	3.55964	2.68489e-13	hg19_cpg_inter
chr1_160951801	HyperDMR	0.00544481	0.94372	3.80879	6.58606e-20	hg19_cpg_inter
chr1_160952101	HyperDMR	0.0567624	1.11199	3.29608	3.23799e-13	hg19_cpg_inter
chr1_161039401	HyperDMR	0.0416382	0.389761	2.04361	4.24327e-06	hg19_cpg_inter	ARHGAP30	ARHGAP30_hg19_genes_5UTRs, ARHGAP30_hg19_genes_exons
chr1_161039701	HyperDMR	0.034673	0.372719	2.16325	0.00025736	hg19_cpg_inter	ARHGAP30	ARHGAP30_hg19_genes_5UTRs, ARHGAP30_hg19_genes_exons, ARHGAP30_hg19_genes_promoters
chr1_161171401	HyperDMR	0.0182949	0.209803	1.66188	0.0084045	hg19_cpg_shores	NDUFS2	NDUFS2_hg19_genes_1to5kb, NDUFS2_hg19_genes_introns, ADAMTS4_hg19_genes_1to5kb, NDUFS2_hg19_genes_promoters
chr1_161184601	HyperDMR	0.181247	0.740679	1.69104	4.15259e-05	hg19_cpg_inter	FCER1G	FCER1G_hg19_genes_promoters
chr1_161184901	HyperDMR	0.114406	0.710647	2.10886	1.36938e-07	hg19_cpg_inter	FCER1G	FCER1G_hg19_genes_promoters, FCER1G_hg19_genes_exons, FCER1G_hg19_genes_5UTRs, FCER1G_hg19_genes_introns
chr1_161275501	HyperDMR	0.00800267	0.604687	3.20631	3.9213e-06	hg19_cpg_inter	MPZ	MPZ_hg19_genes_exons, MPZ_hg19_genes_3UTRs, MPZ_hg19_genes_introns
chr1_161275801	HyperDMR	0.0203502	1.07887	3.68994	8.75616e-08	hg19_cpg_inter	MPZ	MPZ_hg19_genes_introns, MPZ_hg19_genes_exons
chr1_161276101	HyperDMR	0	0.927601	3.93181	1.30471e-08	hg19_cpg_inter	MPZ	MPZ_hg19_genes_introns, MPZ_hg19_genes_exons
chr1_161391901	HyperDMR	0.136654	0.738295	1.93497	9.17966e-05	hg19_cpg_inter	NA	NA_hg19_genes_exons, NA_hg19_genes_promoters
chr1_161392201	HyperDMR	0.127641	0.507176	1.51038	0.0277795	hg19_cpg_inter	NA	NA_hg19_genes_promoters
chr1_161409301	HyperDMR	0.163257	0.666297	1.66662	0.000228891	hg19_cpg_shores	NA	NA_hg19_genes_1to5kb
chr1_161409601	HyperDMR	0.0390083	0.26992	1.72821	0.00626015	hg19_cpg_shores	NA	NA_hg19_genes_1to5kb
chr1_161494801	HyperDMR	0.097939	0.467766	1.60233	0.0094518	hg19_cpg_islands	HSPA6	HSPA6_hg19_genes_exons, NA_hg19_genes_1to5kb
chr1_161495401	HyperDMR	0.115777	0.515763	1.64324	7.67286e-05	hg19_cpg_shores	HSPA6	HSPA6_hg19_genes_exons, NA_hg19_genes_1to5kb
chr1_161509801	HyperDMR	0.00487245	0.395437	2.65413	0.0242795	hg19_cpg_inter	NA	NA_hg19_genes_promoters, NA_hg19_genes_exons
chr1_161578501	HypoDMR	0.181883	0.046763	-1.50848	0.00282401	hg19_cpg_shores	NA	NA_hg19_genes_1to5kb
chr1_161581501	HyperDMR	0.0102242	0.255854	1.984	0.0493705	hg19_cpg_shores	NA	NA_hg19_genes_1to5kb, NA_hg19_genes_promoters, NA_hg19_genes_exons
chr1_161582101	HyperDMR	0	0.232397	2.11075	0.0440771	hg19_cpg_islands, hg19_cpg_shores	NA	NA_hg19_genes_promoters
chr1_161582401	HyperDMR	0	0.542921	3.19448	0.000798155	hg19_cpg_shores	NA	NA_hg19_genes_promoters, NA_hg19_genes_exons
chr1_161591101	HyperDMR	0	0.168259	1.78586	0.017002	hg19_cpg_inter	NA	NA_hg19_genes_promoters
chr1_161591401	HyperDMR	0	1.24473	4.34042	1.45161e-11	hg19_cpg_inter	NA	NA_hg19_genes_promoters, NA_hg19_genes_exons
chr1_161697301	HyperDMR	0.0133545	0.259426	2.02661	0.00692692	hg19_cpg_shores	FCRLB	FCRLB_hg19_genes_exons, FCRLB_hg19_genes_3UTRs
chr1_161993101	HyperDMR	0.207195	0.78818	1.66194	3.67792e-05	hg19_cpg_islands	OLFML2B	OLFML2B_hg19_genes_exons, OLFML2B_hg19_genes_5UTRs
chr1_162294901	HypoDMR	0.210676	0.0487218	-1.52767	0.000901958	hg19_cpg_inter	NOS1AP	NOS1AP_hg19_genes_introns
chr1_162342601	HyperDMR	0.00538896	0.166609	1.68498	0.00514615	hg19_cpg_inter
chr1_162534601	HyperDMR	0.105869	0.465274	1.66256	0.000622203	hg19_cpg_shelves	UAP1	UAP1_hg19_genes_introns
chr1_162753301	HypoDMR	0.092306	0.00999052	-1.56505	0.011459	hg19_cpg_inter	NA	NA_hg19_genes_exons
chr1_162792301	HyperDMR	0	0.665479	3.49384	0.000117229	hg19_cpg_islands, hg19_cpg_shores
chr1_162792601	HyperDMR	0.0208604	0.327709	2.19373	0.0035238	hg19_cpg_shores
chr1_162798901	HypoDMR	0.37924	0.0847188	-1.82187	8.48192e-05	hg19_cpg_inter	CCDC190	CCDC190_hg19_genes_introns
chr1_163052401	HypoDMR	0.161031	0.0191715	-1.9037	0.000235354	hg19_cpg_inter
chr1_163352401	HypoDMR	0.203477	0.0177661	-2.15027	1.38042e-06	hg19_cpg_inter
chr1_163374001	HypoDMR	0.161601	0.0391686	-1.50045	0.00402988	hg19_cpg_inter
chr1_163390201	HypoDMR	0.127567	0.0143992	-1.76798	0.00184278	hg19_cpg_shelves
chr1_163428301	HypoDMR	0.102922	0.0169001	-1.52763	0.0119286	hg19_cpg_inter
chr1_163471801	HypoDMR	0.130531	0.0216044	-1.73723	0.00342286	hg19_cpg_inter
chr1_163578001	HypoDMR	0.158758	0.028485	-1.71148	0.00196788	hg19_cpg_inter
chr1_163680601	HypoDMR	0.382042	0.0893766	-1.80616	0.000140607	hg19_cpg_inter
chr1_164041501	HypoDMR	0.0850162	0.00495891	-1.72222	0.0043648	hg19_cpg_inter
chr1_164106001	HypoDMR	0.290814	0.0497123	-2.05133	1.16006e-06	hg19_cpg_inter
chr1_164414101	HypoDMR	0.217488	0.0569017	-1.536	0.00115714	hg19_cpg_inter
chr1_164423101	HypoDMR	0.365596	0.10842	-1.53024	0.000371698	hg19_cpg_inter
chr1_164439601	HypoDMR	0.0941261	0.00795731	-1.72487	0.00616615	hg19_cpg_inter
chr1_164620501	HyperDMR	0.167984	1.08144	2.27273	1.59881e-12	hg19_cpg_inter	PBX1	PBX1_hg19_genes_introns, NA_hg19_genes_introns
chr1_164681401	HyperDMR	0.0311237	0.33706	2.03239	0.000140093	hg19_cpg_inter	PBX1	PBX1_hg19_genes_introns
chr1_164850301	HypoDMR	0.190946	0.0310329	-1.77842	0.0012894	hg19_cpg_inter	PBX1	PBX1_hg19_genes_introns
chr1_164850601	HypoDMR	0.461752	0.127102	-1.6476	0.00295384	hg19_cpg_inter	PBX1	PBX1_hg19_genes_introns
chr1_165009901	HypoDMR	0.111987	0.00885898	-1.74552	0.00907632	hg19_cpg_inter
chr1_165077101	HypoDMR	0.0995804	0.00707551	-1.72049	0.00431292	hg19_cpg_inter
chr1_165084901	HypoDMR	0.184049	0.0168334	-2.09617	2.80216e-06	hg19_cpg_shores
chr1_165086701	HyperDMR	0.00525261	0.205232	1.92211	0.00546262	hg19_cpg_shores, hg19_cpg_islands
chr1_165087001	HyperDMR	0.00848106	0.24031	2.04731	0.0086322	hg19_cpg_islands, hg19_cpg_shores
chr1_165204301	HyperDMR	0.0465181	0.470856	2.23534	1.73459e-06	hg19_cpg_shores, hg19_cpg_islands	LMX1A	LMX1A_hg19_genes_introns
chr1_165211201	HypoDMR	0.142634	0.0267683	-1.64107	0.00139294	hg19_cpg_inter	LMX1A	LMX1A_hg19_genes_introns
chr1_165321001	HyperDMR	0.0265433	0.242439	1.72094	0.00748258	hg19_cpg_shores	LMX1A	LMX1A_hg19_genes_introns
chr1_165321301	HyperDMR	0.0177453	0.260383	1.92999	0.0017579	hg19_cpg_shores	LMX1A	LMX1A_hg19_genes_introns
chr1_165321601	HyperDMR	0.0450927	1.41518	3.83781	1.85169e-15	hg19_cpg_shores, hg19_cpg_islands	LMX1A	LMX1A_hg19_genes_introns
chr1_165321901	HyperDMR	0.0585874	0.642091	2.47546	6.90599e-05	hg19_cpg_islands	LMX1A	LMX1A_hg19_genes_introns
chr1_165322201	HyperDMR	0.0146736	0.543094	2.87968	1.53991e-05	hg19_cpg_islands, hg19_cpg_shores	LMX1A	LMX1A_hg19_genes_introns, LMX1A_hg19_genes_exons
chr1_165323101	HyperDMR	0.0151008	0.648828	3.10745	1.3501e-08	hg19_cpg_shores	LMX1A	LMX1A_hg19_genes_introns
chr1_165323401	HyperDMR	0.0642672	1.84637	3.86689	7.14767e-15	hg19_cpg_shores, hg19_cpg_islands	LMX1A	LMX1A_hg19_genes_introns
chr1_165323701	HyperDMR	0	0.758364	3.69153	1.13081e-10	hg19_cpg_islands, hg19_cpg_shores	LMX1A	LMX1A_hg19_genes_introns
chr1_165324001	HyperDMR	0.00525261	0.683853	3.43871	1.00403e-14	hg19_cpg_shores, hg19_cpg_islands	LMX1A	LMX1A_hg19_genes_introns
chr1_165324301	HyperDMR	0.024848	1.2058	3.84543	1.74002e-19	hg19_cpg_islands	LMX1A	LMX1A_hg19_genes_introns
chr1_165324601	HyperDMR	0.024097	1.51214	4.24231	2.64866e-19	hg19_cpg_islands	LMX1A	LMX1A_hg19_genes_introns, LMX1A_hg19_genes_exons, LMX1A_hg19_genes_5UTRs
chr1_165324901	HyperDMR	0.0247185	0.386066	2.30514	0.000143299	hg19_cpg_islands	LMX1A	LMX1A_hg19_genes_introns
chr1_165326101	HyperDMR	0.0392857	0.415103	2.15732	6.56728e-05	hg19_cpg_islands, hg19_cpg_shores	LMX1A	LMX1A_hg19_genes_promoters
chr1_165381601	HypoDMR	0.132692	0.0278194	-1.51733	0.00814453	hg19_cpg_inter	RXRG	RXRG_hg19_genes_introns
chr1_165435601	HypoDMR	0.133496	0.0286238	-1.54273	0.00855671	hg19_cpg_inter
chr1_165450901	HypoDMR	0.450472	0.112073	-1.73724	6.66931e-06	hg19_cpg_inter	LRRC52-AS1	LRRC52-AS1_hg19_genes_introns
chr1_165475801	HypoDMR	0.173985	0.0420405	-1.57142	0.0148158	hg19_cpg_inter	LRRC52-AS1	LRRC52-AS1_hg19_genes_introns
chr1_165504901	HypoDMR	0.118554	0.0207071	-1.61072	0.00270798	hg19_cpg_inter	LRRC52-AS1	LRRC52-AS1_hg19_genes_introns
chr1_165522601	HypoDMR	0.155454	0.023051	-1.77912	0.00240598	hg19_cpg_inter	LRRC52-AS1	LRRC52-AS1_hg19_genes_introns, LRRC52_hg19_genes_introns
chr1_165943801	HypoDMR	0.554827	0.154912	-1.65713	0.00010809	hg19_cpg_inter
chr1_165958801	HypoDMR	0.132385	0.0173774	-1.80132	0.00156907	hg19_cpg_inter
chr1_165994501	HypoDMR	0.337391	0.067694	-1.90625	0.000420578	hg19_cpg_inter
chr1_165994801	HypoDMR	0.122515	0.0112268	-1.79769	0.00375409	hg19_cpg_inter
chr1_166014301	HypoDMR	0.15596	0.0440862	-1.50758	0.0072437	hg19_cpg_inter
chr1_166134301	HyperDMR	0	0.225421	2.09243	0.00193438	hg19_cpg_islands	FAM78B	FAM78B_hg19_genes_introns
chr1_166134601	HyperDMR	0.0120726	0.474968	2.76696	0.00161498	hg19_cpg_islands	FAM78B	FAM78B_hg19_genes_introns
chr1_166134901	HyperDMR	0.00994097	0.513645	2.88442	0.000165367	hg19_cpg_islands	FAM78B	FAM78B_hg19_genes_introns
chr1_166135201	HyperDMR	0.0103471	0.305825	2.23249	8.81991e-05	hg19_cpg_islands	FAM78B	FAM78B_hg19_genes_introns, FAM78B_hg19_genes_exons, FAM78B_hg19_genes_5UTRs
chr1_166146001	HypoDMR	0.15707	0.0309634	-1.54472	0.00259204	hg19_cpg_inter
chr1_166161901	HypoDMR	0.115367	0.0252545	-1.52711	0.006951	hg19_cpg_inter
chr1_166304401	HypoDMR	0.125155	0.0174108	-1.64205	0.00390723	hg19_cpg_inter
chr1_166312501	HypoDMR	0.23215	0.0560208	-1.68373	0.00237501	hg19_cpg_inter
chr1_166338601	HypoDMR	0.197405	0.0239853	-1.96596	1.16647e-05	hg19_cpg_inter
chr1_166338901	HypoDMR	0.319571	0.0449895	-2.17234	3.33035e-06	hg19_cpg_inter
chr1_166413301	HypoDMR	0.386605	0.10351	-1.65627	0.00171377	hg19_cpg_inter
chr1_166431901	HypoDMR	0.0803172	0.00555466	-1.74002	0.00418841	hg19_cpg_inter
chr1_166497001	HypoDMR	0.121942	0.0124981	-1.83822	0.000493774	hg19_cpg_inter
chr1_166499101	HypoDMR	0.0738525	0.0103036	-1.50031	0.0182985	hg19_cpg_inter
chr1_166639501	HypoDMR	0.12217	0.0202331	-1.68062	0.00204643	hg19_cpg_inter
chr1_166717501	HypoDMR	0.306208	0.0852582	-1.61729	0.00158287	hg19_cpg_inter
chr1_166734601	HypoDMR	0.102767	0.015671	-1.62256	0.00303037	hg19_cpg_inter
chr1_166853401	HyperDMR	0.101282	1.18142	2.89427	3.17711e-08	hg19_cpg_islands
chr1_166853701	HyperDMR	0.0487103	0.33348	1.73418	0.000730938	hg19_cpg_islands, hg19_cpg_shores
chr1_166889701	HyperDMR	0.0771874	0.468374	1.89467	8.38722e-07	hg19_cpg_shores, hg19_cpg_islands	ILDR2	ILDR2_hg19_genes_introns, ILDR2_hg19_genes_exons
chr1_166916701	HyperDMR	0.0266422	0.307252	1.94902	0.000362819	hg19_cpg_shores, hg19_cpg_islands	ILDR2	ILDR2_hg19_genes_introns
chr1_166917001	HyperDMR	0.0393214	0.356178	1.93559	0.000109584	hg19_cpg_islands, hg19_cpg_shores	ILDR2	ILDR2_hg19_genes_introns
chr1_166981801	HypoDMR	0.101278	0.00838395	-1.72205	0.00311898	hg19_cpg_inter	MAEL	MAEL_hg19_genes_introns
chr1_167004901	HypoDMR	0.236963	0.0678333	-1.50109	0.00409877	hg19_cpg_inter
chr1_167073901	HyperDMR	0.0665148	0.350491	1.63421	0.000132775	hg19_cpg_inter	STYXL2	STYXL2_hg19_genes_introns
chr1_167090401	HyperDMR	0.0660301	0.732178	2.60522	0.000140872	hg19_cpg_shores, hg19_cpg_islands	STYXL2	STYXL2_hg19_genes_introns
chr1_167090701	HyperDMR	0.0192511	0.530871	2.81179	1.83759e-05	hg19_cpg_islands	STYXL2	STYXL2_hg19_genes_introns
chr1_167091001	HyperDMR	0.0722374	0.3381	1.54645	0.00992393	hg19_cpg_islands, hg19_cpg_shores	STYXL2	STYXL2_hg19_genes_introns
chr1_167146201	HypoDMR	0.36598	0.0992311	-1.6632	0.000257625	hg19_cpg_inter	NA	NA_hg19_genes_introns
chr1_167314201	HypoDMR	0.235642	0.0527668	-1.75115	0.000646684	hg19_cpg_inter	POU2F1	POU2F1_hg19_genes_introns
chr1_167404201	HypoDMR	0.0854445	0.00925739	-1.62141	0.00533215	hg19_cpg_inter	CD247	CD247_hg19_genes_introns, CD247_hg19_genes_exons, CD247_hg19_genes_3UTRs
chr1_167407501	HyperDMR	0.021568	0.395967	2.36961	5.28725e-07	hg19_cpg_shores	CD247	CD247_hg19_genes_introns
chr1_167408401	HyperDMR	0.0156417	0.769577	3.32468	9.77565e-06	hg19_cpg_shores, hg19_cpg_islands	CD247	CD247_hg19_genes_introns, CD247_hg19_genes_exons
chr1_167408701	HyperDMR	0.0165162	0.322775	2.24231	0.0137072	hg19_cpg_islands	CD247	CD247_hg19_genes_introns
chr1_167409001	HyperDMR	0.285922	1.81721	2.40677	0.00178122	hg19_cpg_islands, hg19_cpg_shores	CD247	CD247_hg19_genes_introns
chr1_167434201	HypoDMR	0.159524	0.0339855	-1.54778	0.00417287	hg19_cpg_inter	CD247	CD247_hg19_genes_introns
chr1_167545501	HypoDMR	0.162015	0.0337077	-1.69001	0.0027158	hg19_cpg_inter
chr1_167572201	HyperDMR	0.070218	0.721708	2.49586	4.02401e-11	hg19_cpg_inter
chr1_167598601	HyperDMR	0.0618924	0.45022	1.95429	3.23418e-06	hg19_cpg_shores	RCSD1	RCSD1_hg19_genes_promoters
chr1_167598901	HyperDMR	0.0900343	1.01697	2.82259	2.92165e-14	hg19_cpg_shores	RCSD1	RCSD1_hg19_genes_promoters
chr1_167599201	HyperDMR	0.0162684	0.485838	2.70501	0.000632566	hg19_cpg_shores, hg19_cpg_islands	RCSD1	RCSD1_hg19_genes_promoters, RCSD1_hg19_genes_exons, RCSD1_hg19_genes_5UTRs
chr1_167682601	HyperDMR	0.0482295	0.411405	2.02163	0.000152812	hg19_cpg_shores	NA	NA_hg19_genes_1to5kb
chr1_167682901	HyperDMR	0.0259992	0.48749	2.59914	3.07051e-06	hg19_cpg_shores	NA	NA_hg19_genes_1to5kb, NA_hg19_genes_promoters
chr1_167709601	HypoDMR	0.192106	0.0423076	-1.59553	0.00147794	hg19_cpg_inter	MPZL1	MPZL1_hg19_genes_introns
chr1_167785201	HypoDMR	0.0643692	0.00465363	-1.53804	0.0239917	hg19_cpg_inter, hg19_cpg_shelves	ADCY10	ADCY10_hg19_genes_introns
chr1_168252601	HypoDMR	0.117509	0.0201689	-1.59749	0.00443905	hg19_cpg_inter	TBX19	TBX19_hg19_genes_introns
chr1_168333901	HypoDMR	0.215616	0.0536426	-1.55422	0.00455409	hg19_cpg_inter
chr1_168503401	HypoDMR	0.22408	0.0515834	-1.63074	0.00221664	hg19_cpg_inter
chr1_168694201	HypoDMR	0.204561	0.0413078	-1.72561	0.00117602	hg19_cpg_inter	DPT	DPT_hg19_genes_introns
chr1_168750901	HypoDMR	0.181641	0.0227155	-2.05636	3.54988e-05	hg19_cpg_inter	LINC00626	LINC00626_hg19_genes_1to5kb
chr1_168751201	HypoDMR	0.217632	0.0357678	-1.92512	9.07334e-05	hg19_cpg_inter	LINC00626	LINC00626_hg19_genes_1to5kb
chr1_168966601	HypoDMR	0.333469	0.068285	-1.87823	0.00705915	hg19_cpg_inter
chr1_169001101	HypoDMR	0.326676	0.0882131	-1.6341	0.000406071	hg19_cpg_inter
chr1_169042501	HypoDMR	0.161819	0.0274643	-1.74515	0.000831602	hg19_cpg_inter
chr1_169396201	HyperDMR	0.00496702	0.255985	2.14079	1.44744e-05	hg19_cpg_shores	CCDC181	CCDC181_hg19_genes_introns
chr1_169396501	HyperDMR	0.0277406	2.51902	4.83887	1.18428e-22	hg19_cpg_shores, hg19_cpg_islands	CCDC181	CCDC181_hg19_genes_introns, CCDC181_hg19_genes_5UTRs, CCDC181_hg19_genes_exons, CCDC181_hg19_genes_promoters
chr1_169396801	HyperDMR	0.0108768	1.08173	3.90215	7.62556e-16	hg19_cpg_islands, hg19_cpg_shores	CCDC181	CCDC181_hg19_genes_introns, CCDC181_hg19_genes_promoters
chr1_169429201	HyperDMR	0.0179444	0.193743	1.59463	0.0071938	hg19_cpg_inter	CCDC181	CCDC181_hg19_genes_introns, NA_hg19_genes_introns, CCDC181_hg19_genes_5UTRs, CCDC181_hg19_genes_exons, NA_hg19_genes_exons
chr1_169429501	HyperDMR	0.0625017	0.390553	1.81267	0.000218884	hg19_cpg_inter	CCDC181	CCDC181_hg19_genes_5UTRs, CCDC181_hg19_genes_exons, NA_hg19_genes_exons
chr1_169429801	HyperDMR	0.129185	0.881441	2.22305	4.07299e-08	hg19_cpg_inter	CCDC181	CCDC181_hg19_genes_5UTRs, CCDC181_hg19_genes_exons, NA_hg19_genes_exons, CCDC181_hg19_genes_promoters, NA_hg19_genes_promoters
chr1_169600501	HypoDMR	0.141606	0.0166017	-1.84691	0.000327315	hg19_cpg_inter	SELP	SELP_hg19_genes_1to5kb
chr1_169661401	HyperDMR	0.205396	0.77217	1.61022	2.92922e-06	hg19_cpg_inter	C1orf112	C1orf112_hg19_genes_introns, SELL_hg19_genes_introns
chr1_169852201	HyperDMR	0.181472	0.922941	1.95723	5.94045e-09	hg19_cpg_inter	SCYL3	SCYL3_hg19_genes_introns
chr1_169976401	HypoDMR	0.495944	0.130224	-1.66741	0.000264769	hg19_cpg_inter	KIFAP3	KIFAP3_hg19_genes_introns
chr1_170055601	HypoDMR	0.226185	0.0589984	-1.57823	0.00256973	hg19_cpg_inter
chr1_170065501	HypoDMR	0.107861	0.00602259	-1.87535	0.000792281	hg19_cpg_inter
chr1_170161801	HypoDMR	0.121759	0.0240931	-1.56918	0.00802599	hg19_cpg_inter
chr1_170162101	HypoDMR	0.212333	0.0290526	-2.00375	5.49196e-05	hg19_cpg_inter
chr1_170195701	HypoDMR	0.209881	0.055026	-1.56665	0.00494279	hg19_cpg_inter
chr1_170202901	HypoDMR	0.0977149	0.0162682	-1.56197	0.00813637	hg19_cpg_inter
chr1_170208001	HypoDMR	0.353877	0.110797	-1.50084	0.0179884	hg19_cpg_inter
chr1_170218201	HypoDMR	0.203852	0.0465322	-1.60369	0.00196042	hg19_cpg_inter
chr1_170388301	HypoDMR	0.205816	0.0478603	-1.59852	0.00185013	hg19_cpg_inter
chr1_170439601	HypoDMR	0.227521	0.0284745	-2.06915	1.34993e-05	hg19_cpg_inter	NA	NA_hg19_genes_introns
chr1_170497801	HypoDMR	0.318917	0.0905687	-1.60723	2.45764e-05	hg19_cpg_inter	GORAB	GORAB_hg19_genes_1to5kb
chr1_170559901	HypoDMR	0.426495	0.108053	-1.75961	0.000400874	hg19_cpg_inter
chr1_170629501	HyperDMR	0.0586238	0.383643	1.83059	0.000707807	hg19_cpg_shores	PRRX1	PRRX1_hg19_genes_1to5kb
chr1_170629801	HyperDMR	0.00534238	0.182767	1.72728	0.0121343	hg19_cpg_shores	PRRX1	PRRX1_hg19_genes_1to5kb
chr1_170630101	HyperDMR	0	0.742519	3.63675	5.55458e-09	hg19_cpg_shores	PRRX1	PRRX1_hg19_genes_1to5kb
chr1_170630401	HyperDMR	0.00719164	0.658545	3.32885	2.66825e-08	hg19_cpg_shores, hg19_cpg_islands	PRRX1	PRRX1_hg19_genes_1to5kb
chr1_170631301	HyperDMR	0.00983598	0.302095	2.22907	0.000843572	hg19_cpg_shores	PRRX1	PRRX1_hg19_genes_1to5kb
chr1_170633401	HyperDMR	0	0.164388	1.69333	0.0425463	hg19_cpg_islands	PRRX1	PRRX1_hg19_genes_exons, PRRX1_hg19_genes_introns
[truncated: 36,843 more rows]
