# Supplementary material for: Genome-wide methylome profiling of cell-free DNA enables prognostication of patients with castration-resistant prostate cancer
Source: Br J Cancer. 2026 Apr 10;135(1):127–38. doi: 10.1038/s41416-026-03432-y (PMC13269899; doi:10.1038/s41416-026-03432-y)
Supplement: Supplementary file 13 — Supplementary Table 5 [file 41416_2026_3432_MOESM13_ESM.xlsx]

## Sheet: Sheet1
Table S5: cfMeCaP regions
cfMeCaP region	chr	window_start	window_end	Log2FC	P-value	Adj. P-value	CpG_density	gene	Gene annotation group	Gene annotation	CpG annotation
1	chr1	45285901	45286200	4.79001	2.39486e-27	1.18428e-22	21.12	PTCH2	Protein coding genes	exon	inter
2	chr1	119550901	119551200	3.54214	1.0861e-21	1.44129e-17	25.9833		Non-coding		island
3	chr1	169396501	169396800	4.83887	2.38971e-27	1.18428e-22	19.6433	CCDC181	Protein coding genes	promoter	island
4	chr1	197888701	197889000	4.39205	1.38204e-22	2.23592e-18	19.7333	LHX9	Protein coding genes	intron	shores
5	chr1	217307401	217307700	4.11204	2.45087e-28	1.47666e-23	17.93	ESRRG	Protein coding genes	intron	shores
6	chr2	111875701	111876000	3.49648	6.67374e-21	7.33381e-17	18.2867	BCL2L11	Protein coding genes	1to5kb	island
7	chr2	177054301	177054600	3.90271	3.65006e-19	2.66845e-15	19.6533	HOXD1	Protein coding genes	intron	island
8	chr2	218770201	218770500	3.80986	1.37898e-18	8.6257e-15	9.44333	TNS1	Protein coding genes	intron	inter
9	chr3	154145701	154146000	4.68281	5.9616e-25	1.80632e-20	19.9033	GPR149	Protein coding genes	intron	shores
10	chr4	54967501	54967800	3.95569	8.11861e-15	2.12038e-11	20.55	GSX2	Protein coding genes	intron	island
11	chr4	140200501	140200800	4.31131	1.08043e-17	5.44031e-14	19.66	MGARP	Protein coding genes	intron	shores
12	chr5	32713501	32713800	4.48707	5.04637e-17	2.15758e-13	24.8067	NPR3	Protein coding genes	intron	island
13	chr5	42992101	42992400	4.2029	4.06912e-10	3.35263e-07	27.6967	FLJ32255	Non-coding	exon	island
14	chr5	42992401	42992700	4.01028	9.40167e-10	7.06039e-07	30.5033	FLJ32255	Non-coding	exon	island
15	chr5	134826001	134826300	4.33074	9.13984e-27	4.06009e-22	27.1867		Non-coding		island
16	chr6	26189101	26189400	4.03876	1.5583e-09	1.09656e-06	25.9467	H4C4	Protein coding genes	promoter	island
17	chr6	26614501	26614800	4.56043	4.73663e-38	3.54691e-32	27.93		Non-coding		island
18	chr6	27064801	27065100	4.11392	7.6261e-25	2.24575e-20	24.7067	TRS-GCT1-1	Non-coding	promoter	island
19	chr6	27840901	27841200	4.40039	3.75808e-11	4.08609e-08	25.09	H3C11	Protein coding genes	exon	island
20	chr6	28175401	28175700	3.60845	8.56813e-12	1.09462e-08	22.8733		Non-coding		island
21	chr6	28367101	28367400	5.46304	1.04287e-36	6.83312e-31	17.6933	ZSCAN12	Protein coding genes	intron	island
22	chr6	28367401	28367700	4.57614	2.6883e-27	1.30477e-22	26.43	ZSCAN12	Protein coding genes	promoter	island
23	chr6	28457701	28458000	3.90405	7.74217e-17	3.17549e-13	20.5167	TRT-CGT1-1	Non-coding	promoter	island
24	chr6	137815201	137815500	4.12806	1.68067e-18	1.02438e-14	18.0967	OLIG3	Protein coding genes	exon	island
25	chr6	137816701	137817000	3.73419	1.7019e-20	1.73899e-16	24.1167	OLIG3	Protein coding genes	1to5kb	island
26	chr7	48031501	48031800	3.75596	1.74995e-22	2.77966e-18	17.0467	SUN3	Protein coding genes	intron	inter
27	chr8	60030001	60030300	3.99831	1.73185e-14	4.13952e-11	17.2267	TOX	Protein coding genes	intron	island
28	chr8	99951901	99952200	4.21305	1.42492e-28	9.22116e-24	23.4767	OSR2	Protein coding genes	1to5kb	island
29	chr8	101821801	101822100	4.15513	1.86372e-24	4.95899e-20	18.8067		Non-coding		inter
30	chr9	71788501	71788800	4.27821	1.11615e-28	7.40582e-24	22.2667	TJP2	Protein coding genes	intron	island
31	chr9	100611301	100611600	4.59193	8.74376e-29	5.87601e-24	20.6867	FOXE1	Protein coding genes	1to5kb	island
32	chr9	124981501	124981800	3.71639	8.15237e-14	1.66211e-10	27.2467	LHX6	Protein coding genes	intron	island
33	chr10	111981601	111981900	3.96855	1.28998e-09	9.28944e-07	14.63	MXI1	Protein coding genes	intron	shelves
34	chr11	32459701	32460000	4.11345	1.5328e-14	3.71456e-11	20.81	WT1	Protein coding genes	exon	island
35	chr11	62693401	62693700	4.43539	7.45266e-31	8.68116e-26	30.66	CHRM1	Protein coding genes	1to5k	island
36	chr12	48591901	48592200	4.69314	8.81345e-25	2.56656e-20	25.8633		Non-coding		island
37	chr12	49391101	49391400	4.37485	9.94439e-17	3.99742e-13	24.0167	DDN	Protein coding genes	exon	island
38	chr12	68758801	68759100	4.9285	4.7402e-25	1.47024e-20	15.8533		Non-coding		inter
39	chr14	60386401	60386700	4.14256	2.24205e-07	7.91031e-05	28.1967	LRRC9	Protein coding genes	promoter	island
40	chr14	95233501	95233800	4.1272	1.97639e-28	1.23331e-23	14.32		Non-coding		shores
41	chr16	54970501	54970800	4.30602	5.74477e-18	3.09485e-14	24.1933	IRX5	Protein coding genes		island
42	chr16	54970801	54971100	4.20796	4.17096e-16	1.45174e-12	20.15	IRX5	Protein coding genes		island
43	chr17	70216201	70216500	3.74643	1.1493e-25	4.15473e-21	13.91	SOX9-AS1	Non-coding		inter
44	chr18	11947501	11947800	4.33754	6.87863e-27	3.15928e-22	17.1133		Non-coding		shores
45	chr18	12307501	12307800	4.80378	2.80437e-36	1.46999e-30	27.0567	TUBB6	Protein coding genes	promoter	island
46	chr18	22929001	22929300	4.29925	3.27194e-23	6.32871e-19	19.1833	ZNF521	Protein coding genes	intron	shores
47	chr19	10398001	10398300	3.70998	4.23065e-18	2.35665e-14	22.7933	ICAM4	Protein coding genes	exon	island
48	chr21	34398301	34398600	4.1429	9.45771e-11	9.23533e-08	21.1467	OLIG2	Protein coding genes	intron	island
