# Supplementary material for: Genome-wide methylome profiling of cell-free DNA enables prognostication of patients with castration-resistant prostate cancer
Source: Br J Cancer. 2026 Apr 10;135(1):127–38. doi: 10.1038/s41416-026-03432-y (PMC13269899; doi:10.1038/s41416-026-03432-y)
Supplement: Supplementary file 14 — Supplementary Table 6 [file 41416_2026_3432_MOESM14_ESM.xlsx]

## Sheet: Sheet1
Table S6: Performance of (me-)ctDNA detection strategies
cfMeCaP-based me-ctDNA detection
Cohort	Group	Total (n)	Positives (n)	Negatives (n)	Sensitivity (%)	Specificity (%)
1	mCRPC	27	27	0	100	100
2	LPC	10	2	8	20	100
	HSPC	40	18	22	45
	mCRPC	43	36.12	6.88	84
	Overall	93	56.12	36.88	60.3441	100
3	LPC	30	6	24	20
	mCRPC	85	81.005	3.995	95.3
	Overall	115	87.005	27.995	75.6565	-
cfMeCaP vs Copy number-based detection
			cfMeCaP-based			Copy number-based (IchorCNA)
Cohort	Group	Total (n)	Positives (n)	Negatives (n)	Sensitivity (%)	Positives (n)	Negatives (n)	Sensitivity (%)	Exact McNemar’s test, P-value
1	mCRPC	27	27	0	100	27	0	100	1
2	LPC	10	2	8	20	0	10	0	0.5
	HSPC	40	18	22	45	6	34	15	<0.001
	mCRPC	43	36.12	6.88	84	27	16	62.7907	0.004
	Overall	93	56.12	36.88	60.3441	33	60	35.4839	<0.001
Overall (cohort 1+2)		120	83.12	36.88	69.2667	60	60	50	<0.001
cfMeCaP vs mutation-based detection
			cfMeCaP-based			Mutation-based
Cohort	Group	Total (n)	Positives (n)	Negatives (n)	Sensitivity (%)	Positives (n)	Negatives (n)	Sensitivity (%)	Exact McNemar’s test, P-value
3	mCRPC	72	68	4	94.4444	55	17	76.4	<0.001
